# Supplementary material for: Genetic mapping and evolutionary analysis of human-expanded cognitive networks
Source: Nat Commun. 2019 Oct 24;10:4839. doi: 10.1038/s41467-019-12764-8 (PMC6813316; doi:10.1038/s41467-019-12764-8)
Supplement: Supplementary file 4 — Supplementary Data 1 [file 41467_2019_12764_MOESM4_ESM.xlsx]

## Sheet: Sheet1
Cortical surface area expansion between the chimpanzee and human
region descriptions	mean surface area (mm2)		mean surface area (normalized)		t score	effect size (cohen's d)	adjusted p-value
	human	chimpanzee	human	chimpanzee
ctx-lh-bankssts_1	949.324	385.634	0.00496134	0.0060736	-6.08196	-1.58383	3.16659e-07
ctx-lh-caudalanteriorcingulate_1	778.961	294.221	0.00405053	0.00464316	-3.26491	-0.850233	0.00289664
ctx-lh-caudalmiddlefrontal_1	2565.2	715.975	0.0133594	0.0113074	5.44173	1.41711	2.74802e-06
ctx-lh-cuneus_1	1623.31	770.962	0.00846668	0.0121484	-14.7603	-3.8438	2.25966e-19
ctx-lh-entorhinal_1	693.834	205.164	0.00362551	0.0032649	1.90045	0.494905	0.0847349
ctx-lh-fusiform_1	1623.9	468.159	0.00843771	0.00739101	3.50063	0.911616	0.00148019
ctx-lh-fusiform_2	2125	650.896	0.0110823	0.0102688	2.82269	0.73507	0.00995117
ctx-lh-inferiorparietal_1	1973.19	611.148	0.0102738	0.00965007	1.55084	0.403862	0.163844
ctx-lh-inferiorparietal_2	2958.69	977.847	0.0154321	0.0154355	-0.00797883	-0.00207781	0.993662
ctx-lh-inferiortemporal_1	2073.35	544.993	0.0107779	0.0086311	7.06225	1.83912	9.21517e-09
ctx-lh-inferiortemporal_2	2059.09	524.592	0.0107136	0.00829447	7.42601	1.93385	2.8283e-09
ctx-lh-isthmuscingulate_1	871.628	392.245	0.00452704	0.0062005	-9.35713	-2.43674	3.07983e-12
ctx-lh-lateraloccipital_1	2083.59	795.049	0.0108431	0.0125266	-4.4557	-1.16033	7.52895e-05
ctx-lh-lateraloccipital_2	3249.88	1095.63	0.0169515	0.0172928	-0.815138	-0.212274	0.47696
ctx-lh-lateralorbitofrontal_1	1409.32	427.368	0.00733669	0.00676588	2.31562	0.603022	0.034485
ctx-lh-lateralorbitofrontal_2	1271.54	348.968	0.00664298	0.00552048	5.33519	1.38936	3.8288e-06
ctx-lh-lingual_1	2057.63	549.221	0.0107403	0.00866182	5.36239	1.39645	3.53388e-06
ctx-lh-lingual_2	1299.79	503.177	0.0067816	0.00793324	-6.0864	-1.58499	3.16659e-07
ctx-lh-medialorbitofrontal_1	1834.99	667.433	0.009582	0.0105308	-3.41772	-0.890026	0.00185513
ctx-lh-middletemporal_1	1593.23	510.413	0.00831339	0.00808122	1.01028	0.263093	0.388125
ctx-lh-middletemporal_2	2349.67	616.709	0.0122175	0.00968919	6.71328	1.74824	3.10917e-08
ctx-lh-parahippocampal_1	848.855	331.868	0.00442216	0.00522485	-5.48293	-1.42784	2.46252e-06
ctx-lh-paracentral_1	1512.25	649.697	0.00788036	0.0102758	-11.7638	-3.06348	1.59898e-15
ctx-lh-parsopercularis_1	2067.36	711.909	0.0107807	0.0112174	-1.32407	-0.344808	0.24435
ctx-lh-parsorbitalis_1	900.171	198.074	0.00469475	0.00313887	10.3134	2.68577	9.76094e-14
ctx-lh-parstriangularis_1	1562.3	452.155	0.00819205	0.00712719	3.79711	0.988826	0.00060791
ctx-lh-pericalcarine_1	1188.23	519.844	0.00620398	0.00818234	-7.1548	-1.86322	6.67577e-09
ctx-lh-postcentral_1	1087.86	444.246	0.00566763	0.0070121	-9.20532	-2.39721	5.09151e-12
ctx-lh-postcentral_2	1558.07	595.351	0.00812821	0.00938125	-5.77116	-1.5029	9.45066e-07
ctx-lh-postcentral_3	2158.87	914.479	0.0112603	0.014447	-11.4786	-2.98921	3.07545e-15
ctx-lh-posteriorcingulate_1	1245.62	506.684	0.00648717	0.00801233	-7.18543	-1.8712	6.13977e-09
ctx-lh-precentral_1	939.641	403.735	0.0049046	0.00636889	-7.00336	-1.82378	1.11902e-08
ctx-lh-precentral_2	1379.85	517.264	0.00720348	0.00813663	-3.44013	-0.895862	0.00175702
ctx-lh-precentral_3	1129.05	444.591	0.00588588	0.00700784	-5.10495	-1.32941	8.53606e-06
ctx-lh-precentral_4	1749.4	787.082	0.00910571	0.0124258	-8.07213	-2.10211	2.70307e-10
ctx-lh-precuneus_1	1485.82	417.969	0.00772463	0.00660146	4.22902	1.1013	0.000155551
ctx-lh-precuneus_2	2606	742.418	0.0135735	0.0117291	7.202	1.87551	5.9672e-09
ctx-lh-rostralanteriorcingulate_1	917.618	269.204	0.0047678	0.00424699	3.76728	0.981057	0.000659107
ctx-lh-rostralmiddlefrontal_1	2078.46	500.459	0.0108146	0.0079067	8.03026	2.0912	3.0342e-10
ctx-lh-rostralmiddlefrontal_2	2348.35	501.705	0.0122292	0.00792401	11.418	2.97342	3.32601e-15
ctx-lh-rostralmiddlefrontal_3	2252.96	524.478	0.0117337	0.00828708	12.0973	3.15032	6.35815e-16
ctx-lh-superiorfrontal_1	1864.1	605.426	0.00969306	0.00956803	0.64568	0.168145	0.576727
ctx-lh-superiorfrontal_2	1818.18	613.555	0.00948167	0.00970839	-0.988708	-0.257474	0.396556
ctx-lh-superiorfrontal_3	2017.59	593.678	0.010509	0.0093517	3.15799	0.822389	0.00391346
ctx-lh-superiorfrontal_4	2816.85	943.709	0.014637	0.0149179	-0.821079	-0.213822	0.47696
ctx-lh-superiorparietal_1	1688.24	641.047	0.00878437	0.010153	-4.2428	-1.10489	0.000150865
ctx-lh-superiorparietal_2	1771.16	634.303	0.00926771	0.010048	-2.3725	-0.617835	0.0303983
ctx-lh-superiorparietal_3	2579.41	838.668	0.0134706	0.013247	0.675598	0.175936	0.56109
ctx-lh-superiortemporal_1	1182.41	413.627	0.00616457	0.00652588	-2.08442	-0.542816	0.0578532
ctx-lh-superiortemporal_2	3264.6	1157.4	0.0170298	0.0182576	-3.61418	-0.941186	0.00105502
ctx-lh-supramarginal_1	1470.37	480.997	0.00764291	0.00758451	0.23354	0.0608174	0.845858
ctx-lh-supramarginal_2	3059.06	932.229	0.0159397	0.0147398	2.64077	0.687696	0.0157743
ctx-lh-frontalpole_1	354.512	156.582	0.00185187	0.00247927	-5.41632	-1.41049	2.95652e-06
ctx-lh-temporalpole_1	836.122	416.157	0.00437869	0.00660543	-10.9107	-2.84132	1.77216e-14
ctx-lh-transversetemporal_1	532.006	147.448	0.00276645	0.00232014	4.44118	1.15655	7.78602e-05
ctx-lh-insula_1	946.316	338.314	0.00494383	0.00530956	-2.16878	-0.564783	0.0482544
ctx-lh-insula_2	900.576	312.232	0.00470469	0.00491324	-1.3131	-0.341952	0.246253
ctx-rh-bankssts_1	951.915	374.4	0.00495087	0.00589117	-5.32327	-1.38626	3.92306e-06
ctx-rh-caudalanteriorcingulate_1	853.121	291.443	0.00442485	0.00460595	-1.09188	-0.284341	0.350119
ctx-rh-caudalmiddlefrontal_1	2445.18	674.52	0.0126946	0.0106385	4.57258	1.19077	5.1032e-05
ctx-rh-cuneus_1	1751.13	584.756	0.00913394	0.00923152	-0.357564	-0.093115	0.762101
ctx-rh-entorhinal_1	597.815	204.491	0.00311967	0.00325456	-0.771176	-0.200826	0.500909
ctx-rh-fusiform_1	1637.74	464.323	0.00853771	0.00732444	4.68836	1.22092	3.45938e-05
ctx-rh-fusiform_2	2005.49	549.089	0.0104263	0.00866602	6.05814	1.57763	3.37599e-07
ctx-rh-inferiorparietal_1	2322.15	791.644	0.0121187	0.0124938	-1.03316	-0.269051	0.379041
ctx-rh-inferiorparietal_2	1785.85	401.666	0.0092937	0.00630276	8.14804	2.12187	2.11914e-10
ctx-rh-inferiorparietal_3	1991.36	599.87	0.010365	0.00948415	2.01181	0.523907	0.0672672
ctx-rh-inferiortemporal_1	2036.13	526.801	0.010587	0.00833364	6.85952	1.78632	1.88359e-08
ctx-rh-inferiortemporal_2	1827.26	457.674	0.00948719	0.00724062	7.20893	1.87732	5.9672e-09
ctx-rh-isthmuscingulate_1	799.638	379.211	0.00415923	0.00598936	-8.9198	-2.32285	1.32242e-11
ctx-rh-lateraloccipital_1	1850.83	876.499	0.00963458	0.0138267	-8.87948	-2.31235	1.45841e-11
ctx-rh-lateraloccipital_2	2052.63	802.117	0.0107163	0.0126389	-5.9593	-1.55189	4.77918e-07
ctx-rh-lateraloccipital_3	1219.53	378.175	0.00636945	0.00598153	1.68589	0.439031	0.127476
ctx-rh-lateralorbitofrontal_1	1387.89	455.139	0.00723338	0.00717597	0.265107	0.0690379	0.828208
ctx-rh-lateralorbitofrontal_2	1206.86	347.966	0.00628499	0.00547776	2.80482	0.730418	0.0103101
ctx-rh-lingual_1	2137.03	577.544	0.0111684	0.00913791	4.98246	1.29751	1.29448e-05
ctx-rh-lingual_2	1170.64	475.427	0.00610494	0.00748786	-5.70015	-1.48441	1.20306e-06
ctx-rh-medialorbitofrontal_1	1149.34	378.292	0.00597895	0.00597074	0.0516782	0.0134578	0.967452
ctx-rh-medialorbitofrontal_2	957.325	319.934	0.00498345	0.00504905	-0.396023	-0.10313	0.745911
ctx-rh-middletemporal_1	1938.26	608.879	0.010071	0.00960976	1.87972	0.489507	0.0875268
ctx-rh-middletemporal_2	2474.69	692.679	0.0128806	0.0109034	5.55188	1.4458	1.99409e-06
ctx-rh-parahippocampal_1	807.716	341.94	0.00420441	0.00538228	-7.91128	-2.06022	4.58374e-10
ctx-rh-paracentral_1	1627.14	734.698	0.00846491	0.0116123	-14.2892	-3.72113	6.49958e-19
ctx-rh-parsopercularis_1	1675.24	552.122	0.00870384	0.00873263	-0.097266	-0.0253295	0.939336
ctx-rh-parsorbitalis_1	1090.99	228.456	0.00569116	0.0036102	10.6727	2.77934	3.11237e-14
ctx-rh-parstriangularis_1	1898.11	481.952	0.00990303	0.00759602	6.35556	1.65508	1.18398e-07
ctx-rh-pericalcarine_1	1363.49	488.841	0.00710739	0.00771655	-1.79165	-0.466572	0.104056
ctx-rh-postcentral_1	1405.44	601.102	0.00732933	0.00947094	-11.5719	-3.01351	2.59188e-15
ctx-rh-postcentral_2	3252.4	1289.88	0.0169461	0.0203441	-8.85373	-2.30565	1.52679e-11
ctx-rh-posteriorcingulate_1	1242.42	472.331	0.00646333	0.0074608	-4.90816	-1.27816	1.64156e-05
ctx-rh-precentral_1	1443.58	587.108	0.00753191	0.0092351	-5.48739	-1.429	2.46252e-06
ctx-rh-precentral_2	1757.41	718.626	0.00916605	0.0113357	-6.74342	-1.75609	2.85188e-08
ctx-rh-precentral_3	2003.1	775.138	0.0104395	0.0122233	-4.10438	-1.06884	0.000229082
ctx-rh-precuneus_1	1781.73	519.364	0.00926572	0.00818071	4.71088	1.22678	3.25148e-05
ctx-rh-precuneus_2	2383.33	918.205	0.0124429	0.0144958	-4.97938	-1.29671	1.29448e-05
ctx-rh-rostralanteriorcingulate_1	722.256	177.099	0.00375264	0.00279426	7.3058	1.90254	4.31423e-09
ctx-rh-rostralmiddlefrontal_1	3924.94	937.001	0.020404	0.0148433	10.7284	2.79383	2.99124e-14
ctx-rh-rostralmiddlefrontal_2	3243.77	780.518	0.0168928	0.0123207	10.708	2.78854	2.99124e-14
ctx-rh-superiorfrontal_1	2400.48	804.035	0.0125198	0.0127275	-0.863327	-0.224824	0.464996
ctx-rh-superiorfrontal_2	2456.85	806.119	0.0128081	0.0127369	0.19994	0.0520675	0.865002
ctx-rh-superiorfrontal_3	2014.5	671.15	0.0104763	0.0106046	-0.506492	-0.131898	0.667133
ctx-rh-superiorfrontal_4	1381.48	438.729	0.00717724	0.00692538	0.848526	0.220969	0.469744
ctx-rh-superiorparietal_1	1874	680.082	0.00980473	0.0107693	-2.4267	-0.631949	0.0269242
ctx-rh-superiorparietal_2	1833.13	686.09	0.00955097	0.0108294	-4.01904	-1.04662	0.000299455
ctx-rh-superiorparietal_3	2346.64	517.876	0.0122485	0.00815787	10.5159	2.73851	5.05043e-14
ctx-rh-superiortemporal_1	2372.74	792.751	0.0123642	0.0125013	-0.633329	-0.164929	0.579922
ctx-rh-superiortemporal_2	1933.78	736.411	0.0101144	0.0116347	-5.47016	-1.42451	2.52662e-06
ctx-rh-supramarginal_1	1797.61	611.892	0.00937892	0.00965178	-0.893176	-0.232597	0.450622
ctx-rh-supramarginal_2	2193.74	745.257	0.0114305	0.0117463	-0.824934	-0.214825	0.47696
ctx-rh-frontalpole_1	440.518	212.55	0.00229899	0.00335278	-9.1792	-2.3904	5.28429e-12
ctx-rh-temporalpole_1	756.912	406.065	0.00396316	0.0064357	-14.775	-3.84763	2.25966e-19
ctx-rh-transversetemporal_1	450.15	115.616	0.00234813	0.00182081	5.65556	1.47279	1.38769e-06
ctx-rh-insula_1	865.383	283.779	0.00451745	0.00445177	0.372812	0.097086	0.757163
ctx-rh-insula_2	1055.75	310.48	0.00552135	0.00488915	4.21877	1.09863	0.000158515
