# Supplementary material for: Genetic mapping and evolutionary analysis of human-expanded cognitive networks
Source: Nat Commun. 2019 Oct 24;10:4839. doi: 10.1038/s41467-019-12764-8 (PMC6813316; doi:10.1038/s41467-019-12764-8)
Supplement: Supplementary file 5 — Supplementary Data 2 [file 41467_2019_12764_MOESM5_ESM.xlsx]

## Sheet: Sheet1
List of HAR and HAR-BRAIN genes
gene symbols	increases of gene expression in brain tissue compared to other body sites (adjusted p-value)	inclusion of HAR-BRAIN genes 1
AADAT	0.556082	0
AATF	1	0
ABCA12	1	0
ABCB5	1	0
ABCC13	1	0
ABCC4	1	0
ABLIM1	0.390855	0
ABRA	1	0
ACKR3	1	0
ACO1	1	0
ACOXL	1	0
ACTL7B	1	0
ACTR3B	1.24024e-10	1
ACTR3BP2		0
ACTRT1	1	0
ACTRT2	1	0
ACVR1	1	0
ACVR2A	1	0
ADAMTS1	1	0
ADAMTS17	1	0
ADAMTS18	0.0129993	1
ADAMTS2	1	0
ADAMTS20	0.405134	0
ADAMTS9	1	0
ADAMTSL1	1	0
ADARB2	3.43609e-12	1
ADCY8	4.43976e-27	1
ADCY9	1	0
ADCYAP1	0.000724917	1
ADGRB3	3.5865e-12	1
ADGRF1	1	0
ADGRL2	1	0
ADGRL3	2.2396e-14	1
ADGRL4	1	0
ADRA1A	1	0
ADRA1D	1	0
ADRA2A	1	0
ADRB2	1	0
ADTRP	1	0
AFF2	0.00356574	1
AFF3	0.00748958	1
AGAP1	1.19086e-18	1
AGBL1	1	0
AGBL4	1.0366e-06	1
AGMO	1	0
AGTR1	1	0
AGTR2	1	0
AGXT2	1	0
AIPL1	0.768843	0
AK4	0.269668	0
AK8	1	0
AKAP6	1.05189e-07	1
AKR1D1	1	0
ALCAM	0.311224	0
ALDH1A2	1	0
ALG10	1	0
ALG1L	0.490533	0
ALK	0.00353997	1
ALX4	1	0
AMZ2	0.0116258	1
ANAPC10	1	0
ANGPT1	1	0
ANKRD11	1	0
ANKRD29	1	0
ANKRD30A	1	0
ANKRD30BL	0.881618	0
ANKRD30BP2	1	0
ANKRD55	0.11729	0
ANKS1A	1	0
ANKS1B	3.57261e-24	1
ANKS3	0.445898	0
ANP32AP1	1	0
ANTXR2	1	0
ANXA1	1	0
ANXA2	1	0
AOAH	1	0
AP2B1	1.16956e-05	1
AP5Z1	1	0
APCDD1	1	0
APIP	1	0
APOB	1	0
APP	4.90115e-06	1
APTX	1	0
ARAP2	0.00356574	1
ARAP3	1	0
ARHGAP15	1	0
ARHGAP20	0.779137	0
ARHGAP21	2.99059e-11	1
ARHGAP26	0.055276	0
ARID1B	1	0
ARL13B	1	0
ARL15	1	0
ARL4A	1	0
ARL6IP6	1	0
ARPP21	3.87239e-05	1
ARRDC4	1	0
ARSI	1	0
ARSJ	1	0
ARX	0.889094	0
ASAP3	1	0
ASB18	1	0
ASB3		0
ASCC3	1	0
ASCL1	4.75642e-05	1
ASIC2	1.30291e-14	1
ASPG	1	0
ASTN1	7.82724e-17	1
ASTN2	5.51561e-07	1
ASXL2	1	0
ASXL3	1	0
ATG4C	1.28049e-07	1
ATG5	1	0
ATOH7	1.09324e-10	1
ATP10B	0.729347	0
ATP11B	1	0
ATP13A3	1	0
ATP13A5	0.0321623	0
ATP1A1	1	0
ATP23	1	0
ATP5G3	1	0
ATP6V0A1	2.67255e-11	1
ATP6V1C1	2.06497e-06	1
ATP9A	4.3039e-17	1
ATRNL1	0.000135401	1
ATXN7L1	1	0
AUTS2	1	0
AXIN2	1	0
AZIN1	0.418593	0
B3GAT2	3.11462e-14	1
B3GLCT	1	0
BACH1	1	0
BACH2	1	0
BAGE3		0
BARD1	1	0
BARHL2	0.0227589	1
BARX2	1	0
BBS9	1	0
BBX	1	0
BCAS3	0.979678	0
BCHE	1	0
BCL11B	0.0895339	0
BCL6	1	0
BCL9L	1	0
BCOR	1	0
BEND4	1	0
BLNK	1	0
BMP2	1	0
BMPER	0.422744	0
BNC2	1	0
BNIP2	1	0
BPGM	0.055276	0
BPIFC	1	0
BRINP1	3.60732e-19	1
BRINP2	1.72542e-08	1
BRINP3	5.42939e-16	1
BTBD3	6.7844e-06	1
BTBD9	2.95972e-08	1
BTG1	1	0
BTG4	1	0
BTNL3	1	0
BTNL8	1	0
BUB3	1	0
BUD13	1	0
C10orf76	1	0
C11orf49	4.17499e-08	1
C11orf53	1	0
C11orf74	1	0
C11orf87	1.08498e-07	1
C12orf42	1	0
C12orf56	1	0
C12orf76	9.91097e-22	1
C14orf177	1	0
C14orf180	1	0
C14orf28	1	0
C15orf41	1	0
C16orf62	1	0
C1D	1	0
C1QTNF9	1	0
C1orf35	0.827348	0
C1orf87	0.627674	0
C1orf94	1	0
C22orf34	1	0
C2orf27B	1	0
C3orf58	0.808559	0
C3orf67	1	0
C4orf19	1	0
C4orf22	1	0
C4orf33	0.00282244	1
C5orf30	7.74407e-10	1
C6orf118	1	0
C7orf66	1	0
CA10	1.28816e-05	1
CA8	0.000999626	1
CAAP1	1	0
CACHD1	1	0
CACNA1E	7.3344e-12	1
CACNA2D3	6.44978e-06	1
CACNG2	1.16362e-06	1
CACNG3	7.04524e-09	1
CADM1	9.09296e-07	1
CADM2	4.66499e-25	1
CADPS2	0.069731	0
CALD1	1	0
CAMK1G	1.55041e-07	1
CAMK2D	0.627674	0
CAMKMT	1.59597e-07	1
CAMTA1	3.71297e-11	1
CAND1	1	0
CAPRIN1	1	0
CAPZB	1	0
CASC10	4.45741e-05	1
CASC15	2.07104e-07	1
CASK	0.327636	0
CASQ2	1	0
CASZ1	1	0
CAVIN2	1	0
CBLN1	0.0157306	1
CBLN2	0.00056181	1
CBLN4	0.000118357	1
CCDC144NL	0.301464	0
CCDC158	1	0
CCDC171	1	0
CCDC178	1	0
CCDC196	1	0
CCDC68	1	0
CCDC85A	1.05726e-05	1
CCDC93	1	0
CCNC	1	0
CCNG1	1	0
CCNH	1	0
CCSER1	1	0
CCSER2	0.483208	0
CCT6B	1	0
CCT8	1	0
CD180	1	0
CD1D	1	0
CD47	0.0113454	1
CD69	1	0
CD82	1	0
CDC14C		0
CDC27	1	0
CDC73	1	0
CDCA7	1	0
CDH10	7.00979e-10	1
CDH11	1	0
CDH12	0.00199334	1
CDH13	1	0
CDH18	4.20601e-05	1
CDH19	1	0
CDH2	0.422744	0
CDH20	4.66499e-25	1
CDH22	7.62889e-05	1
CDH23	1	0
CDH3	1	0
CDH4	1.74018e-09	1
CDH5	1	0
CDH6	0.721313	0
CDH7	0.00842761	1
CDH8	1.03722e-14	1
CDH9	5.92e-08	1
CDK14	1.22531e-06	1
CDKAL1	1	0
CDKL5	1	0
CDS2	2.8302e-06	1
CDX2	1	0
CELF2	0.134128	0
CENPC	1	0
CENPW	1	0
CEP162	1	0
CEP170	0.00563337	1
CEP170P1	1	0
CEP44	1	0
CEP95	1	0
CETN3	1	0
CFAP58	1	0
CFAP73	1	0
CHD6	1	0
CHL1	2.27574e-05	1
CHMP2B	1	0
CHMP4C	1	0
CHODL	1	0
CHRDL1	1	0
CHRM2	1	0
CHRNB4	1	0
CHST9	1	0
CLCN2	0.879126	0
CLDN12	1	0
CLDN18	1	0
CLEC14A	1	0
CLINT1	1	0
CLLU1OS	1	0
CLMN	1	0
CLNK	1	0
CLSTN2	1	0
CLUHP3	1	0
CLYBL	1	0
CMC1	1	0
CNIH3	3.27177e-10	1
CNKSR2	8.8159e-09	1
CNKSR3	1	0
CNOT4	1	0
CNTLN	1	0
CNTN3	0.0895181	0
CNTN4	0.884968	0
CNTN5	1.26558e-05	1
CNTN6	0.00257874	1
CNTNAP2	4.07648e-14	1
CNTNAP5	4.33186e-17	1
COBL	1.28753e-12	1
COG6	1	0
COL11A1	0.0238542	1
COL15A1	1	0
COL23A1	1	0
COL25A1	1	0
COL4A6	1	0
COLQ	0.00193359	1
COPS8	0.116153	0
COX6A1	1.31625e-10	1
COX7B2	1	0
COX7C	1	0
CP	1	0
CPA3	1	0
CPE	6.91566e-13	1
CPLX2	1.36246e-12	1
CPM	1	0
CPNE7	0.0116105	1
CPO	1	0
CPS1	1	0
CPSF2	1	0
CRBN	0.165584	0
CREB1	1	0
CREB5	0.316606	0
CREBL2	0.723755	0
CRIM1	1	0
CRIPAK	1	0
CRNDE	1	0
CRYZ	1	0
CSMD1	1.44775e-11	1
CSMD3	5.00832e-15	1
CSNK1G3	1	0
CSPP1	1	0
CSRNP3	1.58111e-10	1
CSRP2	1	0
CSTF2	1	0
CTAGE11P	1	0
CTBP2	1	0
CTNNA2	7.11591e-13	1
CTNNA3	0.000579595	1
CTNNBL1	1	0
CTPS2	1	0
CTSO	1	0
CWC22	1	0
CXCR4	1	0
CXXC4	4.43261e-06	1
CXorf21	1	0
CYBRD1	1	0
CYLC2	1	0
CYLD	0.879126	0
CYP26B1	0.643128	0
CYP7B1	1	0
CYTOR	1	0
CYYR1	1	0
DAB1	3.87484e-05	1
DAB2	1	0
DACH1	0.692108	0
DACH2	1.69895e-10	1
DAD1	1	0
DCAF12L2	1	0
DCAF4	1	0
DCAF8L1	1	0
DCBLD2	1	0
DCC	1	0
DCDC5		0
DCLK2	1.79503e-19	1
DCN	1	0
DCSTAMP	0.295886	0
DCTD	1	0
DDHD1	0.274364	0
DDIT4L	1	0
DDO	0.15754	0
DDX18	1	0
DEC1	1	0
DEDD2	1	0
DEFB112		0
DEFB116		0
DEFB118	1	0
DENND1A	0.0123181	1
DEPDC1	1	0
DERA	1	0
DES	1	0
DGKB	1.88184e-08	1
DGKG	0.00953722	1
DHRS4L1		0
DHX35	1	0
DIAPH3	1	0
DISP3	9.23744e-07	1
DKFZp434L192		0
DKK2	1	0
DLC1	1	0
DLG2	4.48571e-21	1
DLGAP2	1	0
DLX2	1.34123e-05	1
DLX6-AS1	3.87705e-09	1
DMAC1	0.724799	0
DMD	1	0
DMRT2	1	0
DMRT3	1	0
DNAH11	1	0
DNAH5	1	0
DNAJC3	1	0
DNER	2.87268e-14	1
DNM3	6.8499e-14	1
DNPEP	1	0
DOCK10	0.163436	0
DOCK2	1	0
DOCK3	1.58111e-10	1
DOCK4	3.89731e-09	1
DOK5	8.97598e-09	1
DPH5	1	0
DPH6	1	0
DPP10	1.90449e-10	1
DPP6	3.01992e-11	1
DPY19L2P4	0.0195508	1
DPYD	1	0
DROSHA	1	0
DSC3	1	0
DSCAML1	2.13483e-10	1
DTL	1	0
DTNBP1	0.000319783	1
DTWD2	1	0
DUSP16	1	0
DUSP26	0.000227368	1
DUSP6	1	0
DYNC1I1	1.10553e-11	1
DYNC1I2	1	0
DYNLRB2	1	0
DYRK2	1	0
DYSF	1	0
E2F7	1	0
EBF1	1	0
EBF3	1	0
EDA	1	0
EDDM3A	1	0
EDIL3	0.00151157	1
EDNRA	1	0
EEF2KMT	1	0
EFCAB11	0.418593	0
EFNA5	1	0
EFR3A	0.676522	0
EFR3B	6.21856e-16	1
EFS	1	0
EGFLAM	1	0
EGLN3	1	0
EHF	1	0
EIF3H	1	0
EIF3IP1		0
EIF3M	1	0
EIF4E	2.5629e-07	1
EIF5	1	0
EIPR1	6.11753e-05	1
ELAVL2	5.51915e-08	1
ELMO1	4.45214e-11	1
ELP3	0.539364	0
ELP4	0.558275	0
EMCN	1	0
EMX2	1	0
EN1	1	0
ENOX1	0.00299446	1
EOMES	0.10733	0
EPHA3	1	0
EPHA4	0.00613554	1
EPHA5	1.4109e-07	1
EPHA6	0.857628	0
EPHA7	1	0
EPM2A	0.316492	0
ERBB4	7.6516e-15	1
ERC2	6.60274e-12	1
ERCC4	1	0
ERI3	6.62796e-06	1
ERICH3	3.68027e-05	1
ERRFI1	1	0
ESRRB	1	0
ESRRG	0.562191	0
ETAA1	1	0
ETNK1	1	0
ETS1	1	0
ETV1	0.00664256	1
EVX2	1	0
EXOC2	1	0
EXOC4	1	0
EXOC6	1	0
EXT1	1	0
EYA1	0.128521	0
EYA4	1	0
EYS	1	0
F13A1	1	0
FAF1	1	0
FAM107B	0.201545	0
FAM110B	0.00185164	1
FAM135B	2.28035e-05	1
FAM160B1	1	0
FAM170A	1	0
FAM173B	0.0331102	0
FAM198B	1	0
FAM19A1	2.03492e-05	1
FAM19A2	4.79138e-05	1
FAM19A4	0.00160101	1
FAM204A	1	0
FAM241A	1	0
FAM46A	1	0
FAM49A	2.54096e-05	1
FAM53A	1	0
FAM76B	1	0
FAM84A	0.136219	0
FAM84B	1	0
FAM92A1P2	1	0
FAM98A	1	0
FAM9B	1	0
FAN1	1	0
FANCF	1	0
FANCL	1	0
FASTKD2	1	0
FAT3	3.17842e-06	1
FAXC	6.05103e-07	1
FBXL17	2.5629e-07	1
FBXL4	1	0
FBXO15	0.551077	0
FBXO33	1	0
FBXO8	1	0
FBXW11	6.20746e-12	1
FBXW7	0.00439488	1
FCRL2	1	0
FCRL3	1	0
FERD3L		0
FERMT1	1	0
FGF10	1	0
FGF13	2.76628e-09	1
FGF14	0.000428315	1
FGF18	1	0
FGF20	7.77829e-07	1
FGF7P3		0
FGFR2	0.00120384	1
FHIT	0.105572	0
FHOD3	1	0
FIGN	1	0
FJX1	1.57953e-05	1
FKBP5	1	0
FLI1	1	0
FLJ25363		0
FLJ45079	0.763933	0
FMN1	1	0
FMR1NB	1	0
FOCAD	0.684411	0
FOLH1	0.00437777	1
FOXA1	1	0
FOXB1	0.0501014	0
FOXG1	1.73326e-08	1
FOXN3	1	0
FOXP1	1	0
FOXP2	1	0
FOXQ1	1	0
FOXS1	1	0
FREM1	1	0
FREM2	1	0
FRK	1	0
FRMD4A	1	0
FRMD4B	1	0
FRMPD1	0.594224	0
FSCB	1	0
FSHR	1	0
FSIP2	1	0
FST	1	0
FSTL4	5.82854e-06	1
FSTL5	0.000679856	1
FTO	0.212574	0
FUT8	0.0139351	1
FZD1	1	0
FZD8	1	0
G2E3	1	0
GABPA	1	0
GABRA2	1.78454e-13	1
GABRG2	7.98778e-11	1
GAD1	9.10773e-15	1
GALC	0.111685	0
GALNT10	1	0
GALNT11	0.0497944	0
GALNT13	8.87693e-11	1
GALNT14	1	0
GALNT5	1	0
GALNTL6	1.74573e-07	1
GAREM1	0.751992	0
GATA3	1	0
GATB	0.00129773	1
GBA3	1	0
GBE1	1	0
GBX2	2.02737e-07	1
GCC2	1	0
GCDH	1	0
GCFC2	1	0
GCOM1	1	0
GFRA1	1	0
GFRA2	0.109585	0
GFRAL	1	0
GJA1	0.157629	0
GJB5	1	0
GK2	1	0
GKAP1	1	0
GLCCI1	0.708517	0
GLI2	1	0
GLI3	1	0
GLIS1	1	0
GLIS3	1	0
GLP2R	1	0
GLUD2	0.00270221	1
GMDS	1	0
GNAQ	6.63877e-06	1
GOLIM4	0.761869	0
GOPC	1	0
GORAB	1	0
GORASP2	1	0
GOT2	1	0
GP2	1	0
GPAM	1	0
GPAT3	1	0
GPATCH2	1	0
GPC3	1	0
GPC4	1	0
GPC5	6.51815e-11	1
GPC6	1	0
GPD2	0.00347253	1
GPR101	0.0156999	1
GPR139	0.00201547	1
GPR156	1	0
GPR174	1	0
GPR26	1.2183e-05	1
GPR39	1	0
GPR45	1.50535e-08	1
GRAMD2B	0.301411	0
GRB14	1	0
GREB1L	1	0
GRIA3	4.43739e-13	1
GRID1	7.18352e-14	1
GRID2	0.000391735	1
GRIK1	3.57614e-14	1
GRIK2	1.57953e-05	1
GRIK3	0.00231693	1
GRIK4	3.6387e-18	1
GRIN2A	2.2461e-09	1
GRIN2B	1.49271e-10	1
GRIN3A	1.37229e-05	1
GRIP1	1	0
GRM7	4.59217e-11	1
GRM8	7.94312e-06	1
GRXCR1	1	0
GSDMC	1	0
GTDC1	1.11241e-08	1
GUSBP3	1	0
GXYLT1	1	0
GYPC	1	0
HABP2	1	0
HACD1	1	0
HACE1	2.66515e-05	1
HAND2	1	0
HAO1	1	0
HAR1A	1.34113e-14	1
HCCAT5	1	0
HCCS	1	0
HDAC9	0.737027	0
HEATR5A	1	0
HGD	1	0
HHAT	1	0
HHEX	1	0
HHIP	8.22852e-07	1
HIBADH	1	0
HIST3H2A	0.0112459	1
HIST3H3	1	0
HIVEP1	1	0
HIVEP2	0.000598683	1
HLA-C	1	0
HMGCLL1	5.02877e-17	1
HNF4G	1	0
HNMT	1	0
HNRNPA3	1	0
HNRNPD	1	0
HNRNPKP3	3.68679e-16	1
HOXA3	1	0
HOXD9	1	0
HPSE2	1	0
HRH2	1	0
HS1BP3	1	0
HS3ST1	0.6559	0
HS3ST4	2.82814e-12	1
HS3ST5	4.09004e-10	1
HS6ST1	0.0118849	1
HS6ST2	0.00169221	1
HS6ST3	0.00506252	1
HSF2	1	0
HSFX1		0
HSPA13	0.00183662	1
HTR1B	1	0
HTR1E	7.1801e-09	1
HTR1F	1	0
HTR2A	0.000967908	1
HTR7	1	0
IBTK	1	0
ICA1	0.545981	0
ICK	1	0
ICOS	1	0
ID4	1	0
IFNAR2	1	0
IFT81	1	0
IGF1	1	0
IGFBP2	1	0
IGFBP3	1	0
IGSF11	0.00098011	1
IHH	1	0
IKZF2	1	0
IL1RAP	1	0
IL1RAPL1	5.60325e-08	1
IL20RB	1	0
IL25	1	0
IMMP2L	1	0
IMPG1	0.000524587	1
INHBA	1	0
INO80D	1	0
INPP5A	1	0
INSC	1	0
INSIG2	1	0
INTS10	1	0
INTU	1	0
IQCH	1	0
IQCJ-SCHIP1	2.03562e-07	1
IQGAP1	1	0
IQSEC1	5.89465e-06	1
IRX1	1	0
IRX2	1	0
IRX3	1	0
IRX4	1	0
ISL1	1	0
ISPD	0.0749987	0
ISX	1	0
ITGA4	1	0
ITGA6	1	0
ITGAV	1	0
ITGB1	1	0
ITGB4	1	0
ITGB8	0.525903	0
ITPR1	0.791318	0
JADE1	1	0
JAG1	1	0
JAZF1	1	0
KCNA4	0.00011487	1
KCNB2	0.00150387	1
KCND2	5.38925e-05	1
KCNH7	0.229797	0
KCNH8	0.000451689	1
KCNIP1	5.23739e-17	1
KCNJ2	0.169814	0
KCNJ3	0.000384631	1
KCNJ6	2.95972e-08	1
KCNMB2	2.85714e-05	1
KCNQ1OT1	1	0
KCNT2	1	0
KCNU1	1	0
KCTD12	1	0
KCTD16	3.8886e-08	1
KCTD8	6.68564e-10	1
KDF1	1	0
KDM3A	1	0
KDM4C	1	0
KHDRBS2	1.0203e-07	1
KHDRBS3	0.123899	0
KIAA0825	0.344688	0
KIAA1217	1	0
KIF16B	1	0
KIF26A	1	0
KIF26B	1.58111e-10	1
KIF27	1	0
KIF2B	1	0
KIRREL3	4.92894e-19	1
KIRREL3-AS3	1	0
KIZ	1	0
KLF12	1	0
KLF4	1	0
KLF7	1	0
KLHL1	2.5801e-05	1
KLHL14	1	0
KLHL24	1	0
KLHL25	1	0
KLHL29	1	0
KLHL4	0.275112	0
KLHL6	1	0
KLRF1	1	0
KMT2C	1	0
KPNB1	1	0
KRTAP19-8	1	0
KYNU	1	0
L3MBTL4	1	0
LAMA3	1	0
LAMA4	1	0
LARGE1	1	0
LCLAT1	1	0
LDB2	1	0
LDLRAD3	0.165584	0
LDLRAP1	0.342082	0
LGSN	1	0
LHFPL1	0.000235834	1
LHFPL3	1.29906e-17	1
LHX2	5.84351e-09	1
LHX5	0.0047845	1
LHX8	0.737027	0
LIMS3-LOC440895		0
LINC00052	1	0
LINC00161	1	0
LINC00320	1.65255e-13	1
LINC00326	1	0
LINC00347	1	0
LINC00442	1	0
LINC00461	7.76845e-30	1
LINC00470	1	0
LINC00472	1	0
LINC00474	1	0
LINC00476	1	0
LINC00615	1	0
LINC01000		0
LINC01548	1	0
LINC01549	0.0421541	0
LINC01600	0.418593	0
LINGO2	0.257732	0
LIPC	1	0
LIPG	1	0
LMAN1	1	0
LMO1	0.161906	0
LMO2	0.0317402	0
LMO3	3.67798e-05	1
LNPK	1	0
LOC100132831		0
LOC100133920		0
LOC100288911		0
LOC145837		0
LOC200726		0
LOC389705		0
LOC440311		0
LOC440461	0.295886	0
LOC441204		0
LOC441601		0
LOC493754		0
LOC645752		0
LOC728739		0
LOC731275		0
LPAR6	1	0
LPIN3	1	0
LPP	1	0
LRFN5	0.00748958	1
LRIG3	1	0
LRMDA	1	0
LRP12	0.673771	0
LRP1B	2.78834e-20	1
LRP4	1.83024e-06	1
LRP6	1	0
LRP8	0.0375321	0
LRPPRC	1	0
LRRC30	1	0
LRRC3B	6.26744e-18	1
LRRC4C	1.69382e-11	1
LRRC58	1	0
LRRC7	2.1384e-10	1
LRRIQ3	1	0
LRRN1	1.21562e-13	1
LRRN2	2.31925e-05	1
LRRN3	1.11801e-05	1
LRRTM4	1.81778e-08	1
LSAMP	1.93053e-23	1
LSP1P3	1	0
LY86	1	0
LY86-AS1	0.00966234	1
MAB21L3	1	0
MACROD1	1	0
MACROD2	0.00353997	1
MAD1L1	1	0
MAF	1	0
MAFB	1	0
MAGEA11	1	0
MAGEB18	1	0
MAGEC1	1	0
MAGEC2	1	0
MAGED1	0.274364	0
MAGED4B	0.000939933	1
MAIP1	1	0
MAML2	1	0
MANSC1	1	0
MAP2K5	1	0
MAP3K1	1	0
MAP3K7	1	0
MAP3K8	1	0
MAST4	1	0
MAT2B	1	0
MATN1	0.446183	0
MBIP	1	0
MBNL2	0.014695	1
MBOAT1	1	0
MC4R	1.78553e-08	1
MCC	1	0
MCTP1	7.91715e-05	1
MCTP2	1	0
MDFIC	1	0
MDGA1	0.0189403	1
MDGA2	7.06067e-12	1
MECOM	1	0
MED13	1	0
MED13L	1	0
MED27	1	0
MED30	1	0
MEF2C	0.281996	0
MEGF10	1.19197e-18	1
MEGF11	5.06773e-05	1
MEGF9	0.00818567	1
MEIS1	1	0
MEIS2	1	0
MELK	1	0
MEOX2	1	0
MEP1B	1	0
METTL15	1	0
METTL24	1	0
METTL2B	0.340084	0
METTL4	1	0
METTL8	1	0
MGAT4C	0.0254227	1
MGAT5B	2.30335e-08	1
MGC45800		0
MGMT	1	0
MIAT	0.000212608	1
MID1IP1	2.95207e-05	1
MIR100HG		0
MIR205HG	1	0
MIR99AHG	1	0
MIS18BP1	1	0
MITF	1	0
MKI67	1	0
MKNK1	1	0
MLLT3	0.496567	0
MLN	0.843915	0
MMP16	1.10473e-09	1
MN1	1	0
MON1B	1	0
MPHOSPH6	0.111049	0
MPP6	0.0443085	0
MPPED2	0.0858809	0
MROH9	1	0
MRPL46	1	0
MRPS18A	1	0
MRPS30	1	0
MRPS9	1	0
MSC	1	0
MSI1	0.112149	0
MSI2	0.00748958	1
MSR1	1	0
MSRA	0.0556729	0
MSTN	0.225065	0
MSX2	1	0
MTERF1	1	0
MTPAP	1	0
MUSK	1	0
MUT	1	0
MVB12B	1.58396e-05	1
MXRA5	1	0
MYADML	1	0
MYCN	0.00361644	1
MYL10	1	0
MYLIP	1	0
MYLK2	1	0
MYO3B	1	0
MYOF	1	0
MYT1L	6.6757e-13	1
MZT1	1.12324e-08	1
N4BP1	1	0
N6AMT1	1	0
NAALADL2	1	0
NAV2	1	0
NBAS	1	0
NBPF22P	1	0
NBPF8	1	0
NCAM1	1.30181e-12	1
NCAM2	3.10128e-15	1
NCOA2	1	0
NDFIP2	0.0552856	0
NDST3	1.68689e-09	1
NDST4	1	0
NDUFA4	0.00040941	1
NDUFS4	1	0
NEBL	0.204777	0
NECTIN1	0.887901	0
NEDD1	1	0
NEDD4	1	0
NEGR1	0.00327673	1
NEIL3	1	0
NEK10	1	0
NELL2	7.55194e-08	1
NEO1	0.36902	0
NEUROD1	0.0180423	1
NEUROG2	0.738282	0
NFAM1	1	0
NFASC	1.13563e-08	1
NFE2L2	1	0
NFIA	0.94577	0
NFIB	1	0
NGFR	1	0
NHEJ1	1	0
NHLH2	1.94244e-05	1
NKAIN2	1.55041e-07	1
NKAIN3	7.30305e-10	1
NKX6-1	1	0
NLGN1	5.03582e-11	1
NMBR	0.369637	0
NMI	1	0
NMNAT3	1	0
NNT	1	0
NOA1	1	0
NOCT	1	0
NOVA1	5.57133e-07	1
NOX3	0.011776	1
NOX4	1	0
NPAS3	3.16724e-23	1
NPSR1	0.00425845	1
NPVF	0.140722	0
NPY	0.00411759	1
NR0B1	1	0
NR2F2	1	0
NR3C2	0.786982	0
NR4A2	1	0
NR5A2	1	0
NRG3	4.92418e-14	1
NRIP1	1	0
NRP1	1	0
NRP2	1	0
NRXN1	4.11857e-11	1
NRXN3	0.000321633	1
NSD3	1	0
NSUN3	1	0
NT5DC1	1	0
NTRK3	0.037837	0
NUDT12	1	0
NUDT7	1	0
NUP210	1	0
NUP35	1	0
NUP93	1	0
NUS1	1	0
NXPE2	1	0
NXPH1	2.76432e-07	1
NYAP2	3.1826e-07	1
ODF1	1	0
OGFRL1	4.65722e-05	1
OLA1	0.00217825	1
OLFM3	6.31073e-10	1
OLFM4	1	0
OLIG3	1	0
ONECUT1	1	0
ONECUT2	0.012196	1
OPA1	0.0443747	0
OPCML	1.91215e-08	1
OPHN1	1.7599e-05	1
OR2H2	0.00748958	1
OR2S2	1	0
OR4C12		0
OR4E2	1	0
OR7E156P	1	0
OR8J1		0
OR8K1		0
OSR1	1	0
OSTF1	1	0
OTOL1	0.273502	0
OTOP3	1	0
OTP	0.151953	0
OXGR1	1	0
P2RY10	1	0
PABPC1P2	1	0
PABPC4L	1	0
PACRG	0.27712	0
PACSIN2	1	0
PALLD	1	0
PAMR1	1	0
PAPPA	1	0
PAPSS1	0.000932704	1
PARD3	1	0
PARD3B	1	0
PARG	1	0
PARK7	0.027269	1
PARP4	1	0
PARP8	1	0
PAX1	1	0
PAX3	0.794417	0
PAX6	0.000173955	1
PAX8	1	0
PBLD	1	0
PBX1	1	0
PBX3	1	0
PCDH1	1	0
PCDH10	1.27954e-09	1
PCDH17	0.00219002	1
PCDH18	1	0
PCDH20	0.00131802	1
PCDH7	1	0
PCDH8	2.47496e-09	1
PCDH9	2.316e-20	1
PCSK5	1	0
PDCD6IP	1	0
PDE11A	0.618188	0
PDE4D	1	0
PDGFC	1	0
PDGFRL	1	0
PDHA2	1	0
PDSS2	1	0
PDZRN3	1	0
PDZRN4	1	0
PELO	1	0
PEPD	1	0
PEX14	1	0
PEX2	1	0
PGAP1	0.108856	0
PGRMC2	1	0
PHAX	0.00265865	1
PHB	1	0
PHF20L1	1	0
PHOX2B	1	0
PID1	1	0
PIH1D3	1	0
PIK3AP1	1	0
PIK3C3	0.565016	0
PIK3CG	1	0
PIK3R1	1	0
PIRT	3.4405e-05	1
PITPNC1	1.22555e-11	1
PITX2	1	0
PKD1L2	1	0
PKHD1	1	0
PKIA	1.279e-06	1
PKM	0.708517	0
PKN2	1	0
PKNOX2	0.000278236	1
PLA2G4A	1	0
PLA2G4D	1	0
PLA2G4F	1	0
PLA2G6	1	0
PLAGL1	1	0
PLCB1	3.32936e-07	1
PLCB4	0.456867	0
PLCL1	0.00353997	1
PLCL2	0.773001	0
PLD5	0.000563647	1
PLEKHA5	1	0
PLEKHA6	3.53845e-05	1
PLEKHM3	1	0
PLOD2	1	0
PLPP3	1	0
PLPP4	6.65534e-13	1
PLS3	1	0
PLSCR5	0.0596047	0
PLXNA2	0.822605	0
PLXNA4	0.0202036	1
PMCH	0.131555	0
PMFBP1	1	0
PMS1	1	0
PNOC	0.990749	0
POLA1	1	0
POM121L12	1	0
POT1	1	0
POU1F1	1	0
POU3F2	1.76816e-19	1
POU3F3	7.18377e-22	1
POU3F4	1.59634e-05	1
POU4F3	1	0
POU6F2	0.000847036	1
PPARGC1A	1	0
PPM1B	0.00164024	1
PPP1R2P9	1	0
PPP1R3A	1	0
PPP1R3B	1	0
PPP2CB	1.66582e-09	1
PPP2R2B	3.6387e-18	1
PPP3CA	1.68126e-10	1
PPP3CB	0.00199201	1
PPP4R1L	1	0
PPTC7	1	0
PQLC2L	1	0
PRDM1	1	0
PRDM13	0.834383	0
PRDM14	1	0
PRDM16	1	0
PRDM6	1	0
PRDM8	0.627674	0
PRDM9	1	0
PRELID2	1	0
PREP	1	0
PRICKLE1	1	0
PRICKLE2	1	0
PRIM2	1	0
PRKAR2B	0.78671	0
PRKCA	8.39201e-07	1
PRKD1	1	0
PRKN	0.000671259	1
PRKX	1	0
PRLHR	1	0
PRMT6	1	0
PRMT8	1.76166e-11	1
PRNP	3.98302e-11	1
PROX1	0.822605	0
PRPS1	0.26689	0
PRR16	1	0
PRR20A		0
PRRX1	1	0
PRSS12	1	0
PRSS55	1	0
PRTFDC1	4.92041e-07	1
PSAT1	5.34455e-08	1
PSD3	1.55041e-07	1
PSMD14	0.177805	0
PSMD7	1	0
PSMF1	1	0
PTBP2	0.899624	0
PTCH1	0.132975	0
PTCHD1	0.0112459	1
PTCHD4	1	0
PTER	0.00122477	1
PTGER4	1	0
PTPRD	1.87916e-11	1
PTPRG	1	0
PTPRK	1	0
PTPRM	1	0
PTPRT	1.15774e-06	1
PTPRU	1	0
PXDNL	1	0
QDPR	4.13803e-13	1
QKI	1.74573e-07	1
RAB11FIP2	1	0
RAB28	0.212574	0
RAB38	1	0
RAB9BP1		0
RABEP1	2.96473e-07	1
RAD51B	1	0
RALGAPA2	1	0
RALYL	1.28414e-13	1
RAPGEF2	0.0438778	0
RAPGEF3	1	0
RAPGEF5	9.52231e-05	1
RARB	1	0
RASAL1	0.15754	0
RASAL2	1	0
RASGEF1B	1	0
RBBP6	1	0
RBFOX1	1.44236e-10	1
RBFOX2	0.447877	0
RBM19	1	0
RBM27	1	0
RBM46	1	0
RBMS3	1	0
RBMX	1	0
RBPJ	1	0
RBSN	1.43481e-05	1
RCN1	1	0
RCOR1	1	0
REG3G	1	0
RERGL	1	0
REST	1	0
RFC3	1	0
RFWD2	1	0
RFX3	0.118738	0
RGMB	1	0
RGPD1	1	0
RGS18	1	0
RGS3	1	0
RGS9	0.00408966	1
RHOB	1	0
RHOBTB1	1	0
RHOBTB3	0.540374	0
RHOG	1	0
RIMS1	6.18527e-07	1
RIMS4	1.30181e-12	1
RIOK2	1	0
RIPK2	1	0
RMI1	1	0
RNASE4	1	0
RNF144A	0.000259005	1
RNF145	1	0
RNF220	5.0737e-11	1
RNH1	1	0
ROBO1	0.552959	0
ROBO2	5.46403e-12	1
ROCK2	1	0
ROPN1B	1	0
ROR1	1	0
RORA	1	0
RORB	6.63877e-06	1
RPL10L	1	0
RPRM	0.82642	0
RPS29	1	0
RPS6KA3	1	0
RPS6KC1	0.0332801	0
RRAGC	1	0
RREB1	1	0
RRP15	1	0
RSPO4	0.0113454	1
RSU1	1	0
RTP4	1	0
RUNX1	1	0
RUNX1T1	0.129187	0
RWDD3	1	0
RXFP2	1	0
RYR2	1	0
S1PR1	0.922744	0
SAFB	1	0
SALL1	0.215704	0
SALL3	1.34123e-05	1
SAMD5	1	0
SASH1	1	0
SATB1	0.318412	0
SATB2	0.785753	0
SCAF8	1	0
SCAI	0.000111478	1
SCAPER	0.000999626	1
SCFD2	1	0
SCML4	1	0
SCRG1	3.57279e-10	1
SCRT2	0.00013109	1
SDCCAG8	0.992459	0
SDK1	1	0
SDK2	1	0
SEC16B	1	0
SEL1L	1	0
SEM1	0.983899	0
SEMA5A	0.791794	0
SEMA6A	0.131119	0
SEMA6D	0.0120547	1
SERF1A	0.143474	0
SERTAD4	1	0
SESN3	0.000841001	1
SETBP1	1	0
SF3A3	1	0
SFMBT2	1	0
SFRP1	1	0
SFTA1P	1	0
SGCD	1	0
SGCG	1	0
SGCZ	1.94468e-06	1
SGMS2	1	0
SH3BGRL	1	0
SH3GL2	6.18527e-07	1
SH3TC2	0.0696904	0
SHC4	0.419887	0
SHOX2	1	0
SIL1	1	0
SIM1	1	0
SIPA1L3	1	0
SIX1	1	0
SIX4	1	0
SKAP1	1	0
SKAP2	1	0
SLC10A1	1	0
SLC10A2	1	0
SLC14A2	1	0
SLC16A7	1	0
SLC17A6	0.00748958	1
SLC1A2	3.01707e-10	1
SLC24A2	1.26453e-17	1
SLC24A4	0.00240181	1
SLC25A13	1	0
SLC25A21	1	0
SLC25A36	1	0
SLC25A51P1	1	0
SLC26A7	1	0
SLC28A3	1	0
SLC30A8	1	0
SLC35F3	1.59997e-11	1
SLC35F5	1	0
SLC35G2	0.0105826	1
SLC38A6	1	0
SLC39A10	2.85714e-05	1
SLC39A11	1	0
SLC4A3	0.32159	0
SLC52A3	1	0
SLC5A3		0
SLC6A15	3.49892e-10	1
SLC6A9	0.26689	0
SLC8A1	0.316606	0
SLC9A9	1	0
SLCO3A1	1	0
SLF1	0.00820714	1
SLIT2	1	0
SLIT3	1	0
SLITRK1	9.05185e-12	1
SLITRK2	8.2668e-14	1
SLITRK6	1	0
SMAD1	1	0
SMAD2	1	0
SMAD7	1	0
SMARCA1	1	0
SMARCA2	0.234687	0
SMARCE1	1	0
SMC2	1	0
SMG6	1	0
SMIM21	1	0
SMOC1	0.00679848	1
SMPD3	0.15196	0
SMURF2	1	0
SND1	1	0
SNHG20	0.279548	0
SNHG5	1	0
SNTB1	1	0
SNTG1	2.26104e-13	1
SNX16	1	0
SNX19	1	0
SOBP	9.15841e-06	1
SORCS1	0.548731	0
SORCS3	9.94706e-13	1
SORL1	0.105347	0
SOX1	1.51825e-17	1
SOX14	0.22804	0
SOX2-OT	7.1801e-09	1
SOX5	1	0
SOX6	0.627674	0
SP3	1	0
SPAG17	1	0
SPANXA2-OT1	1	0
SPANXC	1	0
SPANXN1	1	0
SPANXN4	1	0
SPATA17	1	0
SPATA19	1	0
SPATA6	1	0
SPATA8	1	0
SPATS2L	1	0
SPDL1	1	0
SPIDR	1	0
SPOCK3	3.38223e-13	1
SPON1	1	0
SPRY1	1	0
SPRY2	0.808559	0
SPRY3	0.0124111	1
SPRY4	1	0
SPTLC3	1	0
SPTSSA	1	0
SQOR	1	0
SRBD1	1	0
SRL	1	0
SRRM4	0.000118233	1
SRSF6	1	0
SS18	1	0
SSFA2	0.67044	0
SST	0.000599342	1
SSTR1	0.00367252	1
SSTR2	0.000248679	1
ST6GAL2	1	0
ST6GALNAC3	0.36902	0
ST8SIA2	0.000312569	1
ST8SIA3	1.87431e-12	1
ST8SIA6	0.00845601	1
STAG1	1	0
STAG3L4	1	0
STAT3	1	0
STK33	1	0
STMN4	3.10447e-18	1
STRA8	1	0
STX8	1	0
STXBP6	7.35266e-06	1
SUCLA2	0.0735272	0
SUCLG2	1	0
SUDS3	1	0
SUGCT	1	0
SULT1C4	0.0961819	0
SUPT3H	1	0
SV2B	1.1275e-06	1
SVBP	0.779828	0
SVEP1	1	0
SYT1	3.80806e-10	1
SYT10	1	0
SYT2	0.00600729	1
SYT4	5.10491e-05	1
SYT9	1.58111e-10	1
SYTL4	1	0
TAB2	1	0
TAF4B	1	0
TANC1	1	0
TANGO6	1	0
TANK	1	0
TBC1D16	0.412828	0
TBC1D22A	1	0
TBC1D23	1	0
TBC1D32	1	0
TBCA	1	0
TBKBP1	0.00675983	1
TBL1X	1	0
TBL1XR1	1	0
TBR1	0.00134796	1
TBX15	1	0
TBX18	1	0
TBX3	1	0
TBX5	1	0
TCERG1L	0.0467126	0
TCF12	1	0
TCF4	0.193873	0
TCF7L2	1	0
TCOF1	1	0
TDGF1P3	1	0
TDRD3	1	0
TECRL	1	0
TENM1	0.0331102	0
TENM2	0.737027	0
TENM3	0.166891	0
TENM4	0.28027	0
TET2	1	0
TEX29	1	0
TEX45	1	0
TFAP2A	1	0
TFAP2B	1	0
TFAP2D	0.102319	0
TFCP2L1	1	0
TFEC	1	0
TGFBR1	1	0
TGFBRAP1	1	0
THBS4	1	0
THSD4	1	0
THSD7A	1	0
THSD7B	0.990749	0
TIAM1	0.00543597	1
TLE1	1	0
TLE3	1	0
TLE4	1	0
TLL1	0.599338	0
TLL2	5.72728e-08	1
TLR4	1	0
TM9SF4	1	0
TMCO5A	1	0
TMEFF2	1.70367e-22	1
TMEM114	0.189046	0
TMEM131L	1	0
TMEM132D	6.66324e-08	1
TMEM132E	1.3462e-05	1
TMEM135	1	0
TMEM161B	1	0
TMEM178A	5.28353e-05	1
TMEM182	1	0
TMEM2	1	0
TMEM215	1	0
TMEM232	0.599338	0
TMEM26	1	0
TMEM30B	1	0
TMEM38B	1	0
TMEM68	1	0
TMPRSS15	1	0
TMTC2	0.0856099	0
TNC	1	0
TNFAIP6	1	0
TNFRSF21	0.165209	0
TNIK	3.1582e-07	1
TNP1	1	0
TNR	7.78327e-21	1
TNS3	1	0
TOM1L1	1	0
TOP1	1	0
TOP2B	0.860947	0
TOX	0.30319	0
TOX3	1	0
TPH2	0.446574	0
TPK1	1	0
TPRG1	1	0
TPTE	1	0
TRHDE	0.30903	0
TRIB1	1	0
TRIB2	1	0
TRIM24	1	0
TRIM29	1	0
TRIM42	1	0
TRIM44	0.773001	0
TRIML1	1	0
TRIO	1	0
TRNP1	0.47261	0
TRPC4	1	0
TRPM3	3.19509e-07	1
TRPS1	1	0
TRPV3	0.680144	0
TSHZ2	1	0
TSHZ3	1	0
TSN	0.270831	0
TSPAN11	0.653944	0
TSPAN5	1.21202e-06	1
TSPAN9	0.862117	0
TSPEAR	1	0
TTC29	1	0
TTC39B	1	0
TTLL5	1	0
TTN	1	0
TUBGCP5	1	0
TUSC1	1	0
TUSC3	0.276938	0
TWISTNB	1	0
TXNL1	0.12169	0
TYRP1	1	0
TYW3	1	0
UACA	1	0
UBAC2-AS1	1	0
UBALD1	0.595226	0
UBE2E2	0.214401	0
UBE2MP1	1.92361e-05	1
UBE2NL		0
UBIAD1	1	0
UBR3	1	0
UBXN2B	0.0493469	0
UGT2B28	1	0
UGT2B4	1	0
UGT8	0.00131835	1
ULK4	1	0
UNC5D	1.67411e-05	1
UNCX	0.0171037	1
UPK2	1	0
USH2A	1	0
USP46	6.75941e-17	1
USP9X	1	0
UST	1	0
UVSSA	1	0
VAPA	1	0
VAT1L	1.66175e-09	1
VGLL3	1	0
VPS13B	1	0
VPS13C	1	0
VPS41	0.00408335	1
VPS50	0.0836077	0
VPS53	0.000599342	1
VRK2	1	0
VTI1A	1	0
VWA8	1	0
VWC2	0.00131802	1
VWC2L	6.84701e-07	1
WARS2	1	0
WDR1	1	0
WDR41	1	0
WDR45	1	0
WDR7	7.58579e-11	1
WDR72	1	0
WDR75	1	0
WNK1	0.00295051	1
WNT2	1	0
WNT5A	1	0
WSCD1	1.01388e-09	1
WSCD2	0.00343172	1
WT1	1	0
WT1-AS	1	0
WWOX	8.23303e-08	1
XIRP2	1	0
XKR4	0.000138061	1
XPOT	1	0
XRCC5	1	0
XRRA1	1	0
XYLT1	1	0
YTHDF3	1	0
YWHAB	0.00269035	1
ZADH2	1	0
ZBBX	0.767586	0
ZBTB16	1	0
ZBTB20	1	0
ZC3H12C	1	0
ZC3H15	1	0
ZC3H3	1	0
ZDHHC1	1	0
ZDHHC15	0.131119	0
ZEB2	0.00242349	1
ZFAND1	1	0
ZFAND3	1	0
ZFHX3	1	0
ZFHX4	1	0
ZFP36L1	1	0
ZFP64	1	0
ZFP90	0.0136394	1
ZFPM2	0.532438	0
ZFYVE1	1	0
ZHX2	1	0
ZHX3	0.0968608	0
ZIC1	0.0108573	1
ZIC3	0.00344452	1
ZIC4	0.0124803	1
ZIC5	0.00684782	1
ZKSCAN2	0.911812	0
ZMAT4	3.72714e-06	1
ZMYND11	0.0138221	1
ZNF100	1	0
ZNF124	1	0
ZNF22	1	0
ZNF257	1	0
ZNF365	1.76768e-11	1
ZNF385D	0.280638	0
ZNF407	1	0
ZNF429	0.083306	0
ZNF430	1	0
ZNF462	1	0
ZNF507	1	0
ZNF516	1	0
ZNF518A	1	0
ZNF518B	1	0
ZNF521	0.0392031	0
ZNF536	8.26879e-08	1
ZNF608	0.391217	0
ZNF611	1	0
ZNF618	1	0
ZNF644	1	0
ZNF648	1	0
ZNF674	0.409946	0
ZNF703	1	0
ZNF704	1	0
ZNF717	1	0
ZNF730	1	0
ZNF770	1	0
ZNF804A	4.71048e-12	1
ZNF804B	1	0
1 1: HAR-BRAIN gene, 0: HAR-nonBRAIN gene.
