# Supplementary material for: Genetic mapping and evolutionary analysis of human-expanded cognitive networks
Source: Nat Commun. 2019 Oct 24;10:4839. doi: 10.1038/s41467-019-12764-8 (PMC6813316; doi:10.1038/s41467-019-12764-8)
Supplement: Supplementary file 6 — Supplementary Data 3 [file 41467_2019_12764_MOESM6_ESM.xlsx]

## Sheet: Sheet1
List of DMN genes
gene symbols	elevation of DMN expression		gene set inclusion1
	t-score	p-value	DMN (top200)	DMN (top53)	HAR	HAR-BRAIN
CFAP100	4.71166	1.71293e-05	1	1	0	0
RAB11FIP1	4.22009	9.21229e-05	1	1	0	0
ANKRD55	4.09276	0.000140672	1	1	1	0
CCDC68	4.07766	0.000147854	1	1	1	0
HDAC9	4.03395	0.000170715	1	1	1	0
GLRA3	3.96886	0.000211188	1	1	0	0
NUDT4P1	3.87047	0.000290432	1	1	0	0
CALCRL	3.83731	0.000323071	1	1	0	0
ARSJ	3.71312	0.00047958	1	1	1	0
CDH10	3.69843	0.000502299	1	1	1	1
PHF20L1	3.68378	0.000526002	1	1	1	0
PDCD2L	3.67306	0.000544003	1	1	0	0
TBPL1	3.6632	0.000561102	1	1	0	0
TSN	3.63781	0.000607483	1	1	1	0
FIGNL2	3.61392	0.000654468	1	1	0	0
PKD2L1	3.60344	0.000676156	1	1	0	0
DYRK2	3.60301	0.00067707	1	1	1	0
KCNJ12	3.57362	0.000741682	1	1	0	0
FAM47E	3.57196	0.000745516	1	1	0	0
AC010087.3	3.55398	0.000788098	1	1	0	0
ADCYAP1	3.55156	0.000794012	1	1	1	1
TMEM108	3.54507	0.000810063	1	1	0	0
SH3BP5	3.54124	0.000819692	1	1	0	0
DCP2	3.53761	0.000828913	1	1	0	0
GALNT17	3.49543	0.00094351	1	1	0	0
CCNYL1	3.49126	0.000955618	1	1	0	0
CACNB2	3.49016	0.000958841	1	1	0	0
NETO2	3.48065	0.000987102	1	1	0	0
OTOGL	3.47347	0.00100897	1	1	0	0
PIK3CD	3.47186	0.00101393	1	1	0	0
FAM110C	3.46649	0.00103068	1	1	0	0
FAM133A	3.45156	0.00107859	1	1	0	0
NOV	3.44977	0.00108449	1	1	0	0
RBMX2	3.43361	0.00113902	1	1	0	0
C6orf222	3.42728	0.00116105	1	1	0	0
NOL4	3.42175	0.00118069	1	1	0	0
DDIT4L	3.42013	0.00118649	1	1	1	0
CDH8	3.41592	0.00120169	1	1	1	1
FAM160A2	3.41171	0.00121709	1	1	0	0
CDH9	3.41084	0.00122028	1	1	1	1
VIP	3.40891	0.00122742	1	1	0	0
PARP8	3.40644	0.0012366	1	1	1	0
SCAPER	3.40463	0.00124336	1	1	1	1
OLFM3	3.40012	0.00126041	1	1	1	1
NEXMIF	3.38204	0.00133094	1	1	0	0
TPST1	3.37929	0.00134202	1	1	0	0
WSB2	3.37588	0.00135582	1	1	0	0
SPACA9	3.37487	0.00135997	1	1	0	0
NBL1	3.36948	0.00138215	1	1	0	0
MYBPC1	3.36507	0.00140057	1	1	0	0
CERS6	3.36321	0.0014084	1	1	0	0
LAMB1	3.36282	0.00141005	1	1	0	0
TLR8-AS1	3.36133	0.00141637	1	1	0	0
COL23A1	3.35171	0.00145775	1	0	1	0
VOPP1	3.34805	0.00147383	1	0	0	0
GDF10	3.34689	0.00147893	1	0	0	0
NR1H3	3.3434	0.00149447	1	0	0	0
CBLN1	3.34321	0.00149532	1	0	1	1
CMTM4	3.3398	0.00151065	1	0	0	0
CXXC4	3.3337	0.00153841	1	0	1	1
PPP1CB	3.32833	0.00156326	1	0	0	0
C1R	3.32795	0.00156503	1	0	0	0
AP1M2	3.31079	0.00164709	1	0	0	0
MARC1	3.29948	0.00170338	1	0	0	0
CA10	3.29942	0.00170368	1	0	1	1
PLXNA1	3.29902	0.00170568	1	0	0	0
FAM49A	3.29794	0.00171115	1	0	1	1
EFHC2	3.29621	0.00171997	1	0	0	0
CCDC85A	3.2958	0.00172204	1	0	1	1
UAP1	3.2947	0.00172768	1	0	0	0
TSPAN33	3.29295	0.0017367	1	0	0	0
TNN	3.29078	0.00174791	1	0	0	0
ITFG1	3.28521	0.00177697	1	0	0	0
SLC9A6	3.28337	0.00178668	1	0	0	0
TM2D3	3.2715	0.00185049	1	0	0	0
RBM24	3.27007	0.00185834	1	0	0	0
CYP26A1	3.2656	0.00188302	1	0	0	0
LRRTM4	3.26514	0.0018856	1	0	1	1
SLC39A10	3.26386	0.00189272	1	0	1	1
FRMPD2	3.26227	0.00190164	1	0	0	0
ARF3	3.26192	0.0019036	1	0	0	0
PSCA	3.25663	0.0019335	1	0	0	0
MORN4	3.2564	0.00193484	1	0	0	0
NT5DC2	3.25586	0.00193793	1	0	0	0
ANXA8	3.25465	0.00194486	1	0	0	0
TOR3A	3.25352	0.00195134	1	0	0	0
CYP4X1	3.24992	0.00197212	1	0	0	0
WTAP	3.24751	0.00198616	1	0	0	0
RPGRIP1L	3.24432	0.00200488	1	0	0	0
FAM131A	3.24223	0.00201726	1	0	0	0
LOC100288366	3.23888	0.0020372	1	0	0	0
FREM3	3.23864	0.00203861	1	0	0	0
SLC8A2	3.23673	0.00205012	1	0	0	0
CD5	3.22853	0.00210004	1	0	0	0
NUP85	3.22765	0.00210547	1	0	0	0
SEC24D	3.22314	0.00213354	1	0	0	0
RNGTT	3.22126	0.0021453	1	0	0	0
TMTC3	3.21063	0.00221308	1	0	0	0
WDR3	3.20432	0.00225426	1	0	0	0
ASH2L	3.20362	0.00225893	1	0	0	0
CDK1	3.19745	0.00229998	1	0	0	0
GULP1	3.1943	0.0023212	1	0	0	0
FAM241B	3.19425	0.00232154	1	0	0	0
MAGEH1	3.19278	0.00233152	1	0	0	0
MOV10L1	3.19193	0.0023373	1	0	0	0
MARCH1	3.19119	0.00234236	1	0	0	0
TFCP2	3.18674	0.00237293	1	0	0	0
GOLPH3L	3.18661	0.00237378	1	0	0	0
NEUROD6	3.18271	0.0024009	1	0	0	0
DCHS2	3.18151	0.0024093	1	0	0	0
DCAF4	3.18093	0.00241334	1	0	1	0
CST5	3.17786	0.00243504	1	0	0	0
SVOP	3.17776	0.0024357	1	0	0	0
MLIP	3.17589	0.00244899	1	0	0	0
CMTM8	3.17143	0.00248096	1	0	0	0
OVOL2	3.16523	0.00252603	1	0	0	0
KCNB2	3.16276	0.00254415	1	0	1	1
GSG1	3.15878	0.00257373	1	0	0	0
TAPT1	3.15215	0.00262358	1	0	0	0
KCNT2	3.15199	0.00262481	1	0	1	0
C2orf80	3.15197	0.00262495	1	0	0	0
AGPAT2	3.15146	0.00262886	1	0	0	0
TYW5	3.15082	0.00263376	1	0	0	0
TCF20	3.14775	0.00265718	1	0	0	0
OSCP1	3.14692	0.00266359	1	0	0	0
ZNF202	3.14656	0.00266641	1	0	0	0
LRRC73	3.14584	0.00267194	1	0	0	0
ST6GALNAC5	3.1451	0.00267768	1	0	0	0
SLC27A2	3.14267	0.00269651	1	0	0	0
UBQLNL	3.13833	0.00273056	1	0	0	0
IHH	3.13659	0.00274434	1	0	1	0
TRIB3	3.13636	0.00274612	1	0	0	0
ADTRP	3.13206	0.00278039	1	0	1	0
STRIP1	3.13017	0.00279559	1	0	0	0
GSKIP	3.12731	0.00281876	1	0	0	0
SLC7A3	3.12632	0.00282684	1	0	0	0
SPRN	3.12571	0.00283176	1	0	0	0
COQ7	3.12378	0.0028476	1	0	0	0
DDX25	3.12118	0.00286895	1	0	0	0
PDCD6	3.12065	0.00287338	1	0	0	0
ADGRB3	3.11843	0.00289178	1	0	1	1
CDC16	3.11702	0.00290355	1	0	0	0
FRS3	3.11693	0.0029043	1	0	0	0
GUSBP5	3.11441	0.00292543	1	0	0	0
RTP1	3.11307	0.00293673	1	0	0	0
DCAF11	3.11258	0.00294087	1	0	0	0
WDR54	3.10911	0.00297033	1	0	0	0
KLHL12	3.1089	0.00297211	1	0	0	0
ZC2HC1C	3.10849	0.0029756	1	0	0	0
AC007688.2	3.1084	0.00297634	1	0	0	0
DNAH7	3.10612	0.00299596	1	0	0	0
SPICE1	3.10364	0.00301731	1	0	0	0
SEMA4F	3.10194	0.00303211	1	0	0	0
LOC100129272	3.10162	0.00303484	1	0	0	0
ANKLE2	3.10032	0.00304617	1	0	0	0
ATP6V1C1	3.09949	0.00305344	1	0	1	1
DNASE2B	3.0986	0.00306122	1	0	0	0
ADAMTS3	3.09627	0.00308176	1	0	0	0
AQP9	3.09111	0.00312769	1	0	0	0
FAS	3.08567	0.00317677	1	0	0	0
PNOC	3.08408	0.00319126	1	0	1	0
SND1	3.08261	0.00320466	1	0	1	0
TRIM68	3.07872	0.00324051	1	0	0	0
MEA1	3.07668	0.00325939	1	0	0	0
COL12A1	3.07305	0.00329337	1	0	0	0
CPNE8	3.06969	0.0033251	1	0	0	0
RHEBL1	3.0683	0.00333835	1	0	0	0
MAOB	3.06674	0.00335319	1	0	0	0
SERPINI1	3.06668	0.00335373	1	0	0	0
ITPKA	3.06328	0.00338647	1	0	0	0
NELL2	3.06146	0.00340402	1	0	1	1
KNCN	3.04826	0.00353423	1	0	0	0
HECTD2	3.04697	0.00354723	1	0	0	0
MAT1A	3.04521	0.00356498	1	0	0	0
FBXW9	3.04393	0.00357795	1	0	0	0
NEK2	3.04368	0.0035805	1	0	0	0
CRH	3.0433	0.00358443	1	0	0	0
MKL2	3.04311	0.00358629	1	0	0	0
ZBTB44	3.04284	0.00358908	1	0	0	0
CABYR	3.03838	0.00363474	1	0	0	0
PPIL6	3.03261	0.00369473	1	0	0	0
TAC3	3.03133	0.00370809	1	0	0	0
MDFIC	3.03125	0.00370897	1	0	1	0
LOC100287080	3.0311	0.00371055	1	0	0	0
CYLD	3.0303	0.00371893	1	0	1	0
RP4-783C10.1	3.02947	0.00372765	1	0	0	0
FBXL2	3.02928	0.00372969	1	0	0	0
BAIAP3	3.02837	0.00373933	1	0	0	0
HDC	3.02712	0.00375254	1	0	0	0
KCNN2	3.02649	0.00375921	1	0	0	0
TXNRD3NB	3.02622	0.00376218	1	0	0	0
FBXO6	3.02499	0.00377525	1	0	0	0
NTRK2	3.022	0.0038073	1	0	0	0
STX1A	3.02168	0.00381071	1	0	0	0
CYHR1	3.02146	0.00381316	1	0	0	0
SMARCAL1	3.02103	0.00381773	1	0	0	0
CALB1	3.01881	0.0038418	1	0	0	0
PRICKLE2	3.01582	0.00387435	1	0	1	0
DENR	3.01359	0.00389878	1	0	0	0
CHL1	3.01328	0.00390227	1	0	1	1
INSM1	3.00796	0.00396129	0	0	0	0
OPRM1	3.00537	0.00399032	0	0	0	0
ADCK2	3.00187	0.00402979	0	0	0	0
SHC2	2.99976	0.00405385	0	0	0	0
ARL15	2.99875	0.0040654	0	0	1	0
SCN2A	2.99855	0.00406764	0	0	0	0
ARMC10	2.99814	0.00407231	0	0	0	0
CSTF3	2.99518	0.0041064	0	0	0	0
AP001816.1	2.99435	0.00411603	0	0	0	0
ASMTL	2.99271	0.00413497	0	0	0	0
ACOX3	2.98997	0.00416702	0	0	0	0
GDA	2.98866	0.00418237	0	0	0	0
JAZF1	2.98849	0.00418438	0	0	1	0
ATP2C1	2.98382	0.00423964	0	0	0	0
HPCA	2.98159	0.00426619	0	0	0	0
RS1	2.98036	0.0042809	0	0	0	0
PCDH10	2.98024	0.00428236	0	0	1	1
SFTPD	2.97815	0.00430752	0	0	0	0
PLPP5	2.97601	0.00433342	0	0	0	0
PCDH20	2.97433	0.00435391	0	0	1	1
MRPL28	2.9725	0.00437629	0	0	0	0
TMIE	2.97204	0.00438192	0	0	0	0
C2orf40	2.96982	0.0044092	0	0	0	0
AC069234.1	2.9689	0.0044206	0	0	0	0
CD200	2.96396	0.00448217	0	0	0	0
RRN3	2.96339	0.00448925	0	0	0	0
CYP46A1	2.96284	0.00449612	0	0	0	0
CACUL1	2.95901	0.00454453	0	0	0	0
WNT4	2.95788	0.00455889	0	0	0	0
STRAP	2.95587	0.00458458	0	0	0	0
RGL1	2.95561	0.00458795	0	0	0	0
ACSM6	2.95373	0.00461206	0	0	0	0
DGKB	2.95321	0.00461876	0	0	1	1
LOC100287347	2.95268	0.00462563	0	0	0	0
RFK	2.95133	0.00464299	0	0	0	0
TCERG1L	2.94899	0.00467345	0	0	1	0
SAYSD1	2.9489	0.00467463	0	0	0	0
HSPA13	2.94783	0.00468851	0	0	1	1
CDC42SE2	2.94372	0.00474252	0	0	0	0
PI15	2.93732	0.00482775	0	0	0	0
NT5DC3	2.93309	0.00488484	0	0	0	0
LCMT2	2.93261	0.00489142	0	0	0	0
CHRM3	2.93058	0.0049191	0	0	0	0
NMT1	2.92757	0.0049604	0	0	0	0
COPRS	2.92339	0.00501826	0	0	0	0
AC092324.1	2.923	0.00502364	0	0	0	0
CYB561	2.92267	0.00502828	0	0	0	0
ASS1	2.92029	0.00506153	0	0	0	0
ARPC4	2.91913	0.00507783	0	0	0	0
ARHGAP28	2.9185	0.00508664	0	0	0	0
BABAM1	2.9173	0.00510359	0	0	0	0
KPNA2	2.91506	0.00513535	0	0	0	0
MELTF	2.9147	0.00514061	0	0	0	0
ABCC12	2.91452	0.00514303	0	0	0	0
USP46-AS1	2.90941	0.00521638	0	0	0	0
TIMD4	2.90903	0.00522183	0	0	0	0
STYK1	2.90816	0.00523445	0	0	0	0
PSMA6	2.90695	0.0052519	0	0	0	0
TP53BP1	2.9035	0.00530228	0	0	0	0
PJA1	2.9035	0.00530233	0	0	0	0
FXYD6	2.90002	0.00535344	0	0	0	0
SLCO4C1	2.89884	0.00537095	0	0	0	0
UHRF2	2.89754	0.00539028	0	0	0	0
GUCY1B3	2.89529	0.00542379	0	0	0	0
DLEU7	2.89505	0.00542737	0	0	0	0
STK16	2.89254	0.00546515	0	0	0	0
LOC100133050	2.89021	0.00550035	0	0	0	0
TTPAL	2.88981	0.00550639	0	0	0	0
SAMD14	2.8892	0.00551563	0	0	0	0
EFNB2	2.88878	0.00552204	0	0	0	0
MUM1L1	2.88852	0.00552592	0	0	0	0
LOC100288911	2.88796	0.00553447	0	0	1	0
PIP4P1	2.88287	0.00561259	0	0	0	0
KIF22	2.8799	0.00565862	0	0	0	0
PPP1R12A	2.878	0.00568834	0	0	0	0
SMIM19	2.87597	0.00572013	0	0	0	0
CDS2	2.87499	0.00573556	0	0	1	1
TMEM106C	2.87294	0.0057679	0	0	0	0
UBAC2-AS1	2.87289	0.00576866	0	0	1	0
RP11-63L7.1	2.87161	0.00578905	0	0	0	0
NRAS	2.8688	0.00583382	0	0	0	0
CORO1A	2.86735	0.00585702	0	0	0	0
CDK20	2.86716	0.00586007	0	0	0	0
RBM26	2.86692	0.00586394	0	0	0	0
LOC282997	2.86647	0.00587117	0	0	0	0
RIC8A	2.86508	0.00589356	0	0	0	0
LONRF2	2.86385	0.00591361	0	0	0	0
ZNF215	2.86219	0.00594043	0	0	0	0
KCNA5	2.85835	0.00600339	0	0	0	0
SMYD3	2.85228	0.0061039	0	0	0	0
KIAA1549L	2.85182	0.00611154	0	0	0	0
TXNRD3	2.8516	0.00611518	0	0	0	0
TMEM186	2.85046	0.0061343	0	0	0	0
L3MBTL4	2.85036	0.00613593	0	0	1	0
PCDH19	2.84951	0.00615032	0	0	0	0
ATG7	2.84792	0.00617695	0	0	0	0
TNFRSF11A	2.84698	0.00619286	0	0	0	0
CHSY3	2.84661	0.0061992	0	0	0	0
MED4	2.84588	0.00621145	0	0	0	0
B9D1	2.84335	0.00625456	0	0	0	0
TUBB8	2.84257	0.00626797	0	0	0	0
NUDT10	2.84066	0.0063007	0	0	0	0
C17orf67	2.83991	0.00631354	0	0	0	0
RTN1	2.83856	0.00633686	0	0	0	0
ZBED8	2.83773	0.00635128	0	0	0	0
RBP4	2.83719	0.00636062	0	0	0	0
PTCHD1	2.83487	0.00640094	0	0	1	1
UBE3A	2.83452	0.00640693	0	0	0	0
CARTPT	2.83375	0.00642038	0	0	0	0
KYAT3	2.83331	0.00642818	0	0	0	0
NLE1	2.83101	0.00646848	0	0	0	0
TMEM86A	2.83073	0.00647353	0	0	0	0
B3GALNT1	2.83064	0.00647514	0	0	0	0
SH2D5	2.82953	0.00649461	0	0	0	0
FDX2	2.82788	0.00652382	0	0	0	0
TMEM65	2.82671	0.00654461	0	0	0	0
DEDD2	2.82619	0.00655399	0	0	1	0
PSD3	2.8245	0.00658408	0	0	1	1
ARHGDIG	2.8241	0.00659126	0	0	0	0
P2RX5	2.82393	0.00659435	0	0	0	0
CRIP2	2.82342	0.00660345	0	0	0	0
PPP6C	2.82037	0.00665842	0	0	0	0
IGSF11	2.81991	0.0066667	0	0	1	1
TMEM54	2.81984	0.00666804	0	0	0	0
VPS37D	2.81954	0.0066734	0	0	0	0
PRSS12	2.81845	0.0066932	0	0	1	0
GYPB	2.81571	0.00674326	0	0	0	0
TUBA4B	2.81442	0.00676694	0	0	0	0
C17orf58	2.81341	0.00678549	0	0	0	0
C3orf52	2.81298	0.00679331	0	0	0	0
LMAN2L	2.81209	0.00680985	0	0	0	0
SPTSSA	2.81195	0.0068124	0	0	1	0
CIB1	2.81089	0.0068319	0	0	0	0
NUBPL	2.80993	0.00684982	0	0	0	0
MBLAC2	2.80986	0.00685099	0	0	0	0
BTRC	2.80764	0.00689239	0	0	0	0
MSX2P1	2.80749	0.00689513	0	0	0	0
LYPD6B	2.80539	0.00693452	0	0	0	0
EFR3B	2.80492	0.0069434	0	0	1	1
ZBTB41	2.80265	0.00698616	0	0	0	0
SNCA	2.8009	0.00701932	0	0	0	0
C12orf42	2.80071	0.00702292	0	0	1	0
SCG3	2.80034	0.00702997	0	0	0	0
C4orf45	2.7998	0.00704035	0	0	0	0
NGB	2.79718	0.00709027	0	0	0	0
WDR66	2.79573	0.00711808	0	0	0	0
PWP1	2.79162	0.00719756	0	0	0	0
DNAJC2	2.7901	0.00722726	0	0	0	0
TUSC3	2.7901	0.00722731	0	0	1	0
PCDH18	2.78806	0.00726717	0	0	1	0
EEF1AKMT1	2.7877	0.00727426	0	0	0	0
TNFAIP8L1	2.78607	0.00730631	0	0	0	0
PMM1	2.78588	0.00730999	0	0	0	0
PPEF1	2.78451	0.0073371	0	0	0	0
MCM10	2.78357	0.00735563	0	0	0	0
SLC16A2	2.78069	0.00741298	0	0	0	0
RFLNA	2.78043	0.00741811	0	0	0	0
STX12	2.77986	0.00742959	0	0	0	0
KLHDC8B	2.77953	0.00743612	0	0	0	0
ACTR10	2.7789	0.00744878	0	0	0	0
PGAM5	2.77852	0.00745645	0	0	0	0
SDHAF1	2.77739	0.00747919	0	0	0	0
CGREF1	2.77555	0.00751635	0	0	0	0
CAPN12	2.77546	0.00751816	0	0	0	0
GRIA3	2.77541	0.00751915	0	0	1	1
DZIP3	2.77522	0.00752294	0	0	0	0
KIAA1644	2.77448	0.00753802	0	0	0	0
RTL8C	2.77225	0.00758331	0	0	0	0
LOC100128760	2.77195	0.00758946	0	0	0	0
LOC728716	2.7718	0.00759247	0	0	0	0
HPCAL1	2.77085	0.00761191	0	0	0	0
GPM6A	2.76963	0.00763695	0	0	0	0
SLC1A6	2.76931	0.00764341	0	0	0	0
PCDH8	2.76856	0.00765879	0	0	1	1
RCN2	2.76671	0.00769708	0	0	0	0
FADS3	2.76489	0.00773466	0	0	0	0
ERH	2.76488	0.00773498	0	0	0	0
DCDC2	2.76485	0.00773562	0	0	0	0
ANO3	2.76402	0.0077528	0	0	0	0
AP001107.1	2.76334	0.00776708	0	0	0	0
ECHDC1	2.76324	0.00776918	0	0	0	0
TXNDC9	2.75857	0.0078671	0	0	0	0
KRAS	2.75831	0.00787244	0	0	0	0
SNX10	2.75809	0.00787706	0	0	0	0
SCN3B	2.75798	0.00787939	0	0	0	0
NRCAM	2.7569	0.00790238	0	0	0	0
FNIP2	2.75561	0.0079296	0	0	0	0
INTS3	2.75416	0.00796048	0	0	0	0
ASXL3	2.75411	0.00796173	0	0	1	0
FRMD6	2.75397	0.00796468	0	0	0	0
DUSP3	2.75291	0.00798726	0	0	0	0
KIF17	2.7514	0.00801955	0	0	0	0
PQBP1	2.74924	0.00806622	0	0	0	0
VIT	2.74873	0.00807713	0	0	0	0
DYNC1I1	2.74821	0.00808844	0	0	1	1
AMIGO2	2.74797	0.00809363	0	0	0	0
MDP1	2.74598	0.00813684	0	0	0	0
GGN	2.74559	0.00814533	0	0	0	0
MGAT2	2.7452	0.00815368	0	0	0	0
ARMC10P1	2.74501	0.00815794	0	0	0	0
MSANTD1	2.738	0.00831219	0	0	0	0
COL11A1	2.73745	0.00832426	0	0	1	1
CLPB	2.73589	0.0083591	0	0	0	0
NMNAT3	2.73293	0.00842534	0	0	1	0
AC078937.4	2.73181	0.00845043	0	0	0	0
MED10	2.73116	0.00846522	0	0	0	0
KCTD6	2.72972	0.00849759	0	0	0	0
SLC35B1	2.72943	0.00850417	0	0	0	0
TWIST2	2.72919	0.00850969	0	0	0	0
CHRNA6	2.72895	0.00851505	0	0	0	0
PPOX	2.72748	0.00854867	0	0	0	0
KAT14	2.72729	0.00855285	0	0	0	0
MAPK11	2.72654	0.00856997	0	0	0	0
LY6H	2.72458	0.00861472	0	0	0	0
STOML1	2.72159	0.00868359	0	0	0	0
METTL6	2.71869	0.00875079	0	0	0	0
AZIN2	2.71833	0.00875924	0	0	0	0
DCUN1D5	2.71798	0.00876745	0	0	0	0
ANKRD6	2.71687	0.00879325	0	0	0	0
CEP72	2.71327	0.00887783	0	0	0	0
LPAR3	2.71277	0.00888946	0	0	0	0
ARRB2	2.71184	0.00891164	0	0	0	0
POLR3K	2.71104	0.00893052	0	0	0	0
GGCX	2.71033	0.00894721	0	0	0	0
MYBPC2	2.70916	0.00897509	0	0	0	0
C21orf110	2.70851	0.00899055	0	0	0	0
KIAA1024	2.70732	0.00901899	0	0	0	0
SLC30A3	2.70683	0.00903073	0	0	0	0
ATP7A	2.70582	0.00905495	0	0	0	0
TPH2	2.70486	0.00907805	0	0	1	0
CMTM1	2.70446	0.00908776	0	0	0	0
C12orf73	2.70412	0.00909593	0	0	0	0
TUBA4A	2.70264	0.00913166	0	0	0	0
ZNF350	2.70128	0.00916465	0	0	0	0
BEX2	2.6945	0.0093305	0	0	0	0
BAIAP2L2	2.69363	0.009352	0	0	0	0
BYSL	2.69309	0.00936522	0	0	0	0
TAMM41	2.69234	0.00938403	0	0	0	0
C5orf30	2.69198	0.00939289	0	0	1	1
MB21D2	2.69142	0.00940678	0	0	0	0
KRT83	2.69069	0.009425	0	0	0	0
USP7	2.68939	0.00945733	0	0	0	0
BAD	2.68918	0.00946265	0	0	0	0
TOM1L1	2.68827	0.00948526	0	0	1	0
LRRC8B	2.68712	0.00951415	0	0	0	0
GRM1	2.68613	0.00953913	0	0	0	0
RAB27B	2.68578	0.00954791	0	0	0	0
CUL2	2.68491	0.00956991	0	0	0	0
TM6SF1	2.68474	0.00957417	0	0	0	0
RFWD2	2.68466	0.00957618	0	0	1	0
SLC45A2	2.68343	0.00960723	0	0	0	0
RPA2	2.68283	0.00962238	0	0	0	0
FZD3	2.68132	0.009661	0	0	0	0
RP11-305M3.3	2.67921	0.0097147	0	0	0	0
NMU	2.67913	0.00971677	0	0	0	0
MYH7	2.679	0.00972024	0	0	0	0
LRRC47	2.67899	0.00972029	0	0	0	0
CBLL1	2.67867	0.00972856	0	0	0	0
SLC7A4	2.67764	0.0097551	0	0	0	0
PRKDC	2.67658	0.00978231	0	0	0	0
NAGK	2.67599	0.00979764	0	0	0	0
TMEM59L	2.67562	0.00980696	0	0	0	0
FAM27A	2.67543	0.00981195	0	0	0	0
ZRANB3	2.67385	0.00985287	0	0	0	0
CUL4A	2.67343	0.0098638	0	0	0	0
MAL2	2.67249	0.00988834	0	0	0	0
TRIM6	2.67214	0.00989744	0	0	0	0
SNX3	2.67103	0.00992636	0	0	0	0
AC174470.1	2.66828	0.00999842	0	0	0	0
1 1: included, 0: excluded.
