# Supplementary material for: Genetic mapping and evolutionary analysis of human-expanded cognitive networks
Source: Nat Commun. 2019 Oct 24;10:4839. doi: 10.1038/s41467-019-12764-8 (PMC6813316; doi:10.1038/s41467-019-12764-8)
Supplement: Supplementary file 8 — Source Data [file 41467_2019_12764_MOESM8_ESM.xlsx]

## Sheet: Figure 2c,d
Brain regions	functional networks	normalized expansion
'ctx-lh-bankssts_1'	'DMN'	-0.170774
'ctx-lh-caudalanteriorcingulate_1'	'VentralAttention'	-0.111751
'ctx-lh-caudalmiddlefrontal_1'	'DMN'	0.196713
'ctx-lh-cuneus_1'	'Visual'	-0.298001
'ctx-lh-entorhinal_1'	'Limbic'	na
'ctx-lh-fusiform_1'	'Visual'	0.157451
'ctx-lh-fusiform_2'	'Limbic'	0.0897869
'ctx-lh-inferiorparietal_1'	'DorsalAttention'	0.0844828
'ctx-lh-inferiorparietal_2'	'DMN'	0.00849161
'ctx-lh-inferiortemporal_1'	'Limbic'	0.257134
'ctx-lh-inferiortemporal_2'	'DorsalAttention'	0.310559
'ctx-lh-isthmuscingulate_1'	'DMN'	-0.257425
'ctx-lh-lateraloccipital_1'	'Visual'	-0.119486
'ctx-lh-lateraloccipital_2'	'Visual'	-0.0157959
'ctx-lh-lateralorbitofrontal_1'	'DMN'	0.10561
'ctx-lh-lateralorbitofrontal_2'	'Limbic'	0.238763
'ctx-lh-lingual_1'	'Visual'	0.273885
'ctx-lh-lingual_2'	'Visual'	-0.137086
'ctx-lh-medialorbitofrontal_1'	'Limbic'	-0.0755222
'ctx-lh-middletemporal_1'	'DMN'	0.0420233
'ctx-lh-middletemporal_2'	'DMN'	0.290109
'ctx-lh-parahippocampal_1'	'DMN'	na
'ctx-lh-paracentral_1'	'Somatomotor'	-0.230328
'ctx-lh-parsopercularis_1'	'VentralAttention'	-0.0298905
'ctx-lh-parsorbitalis_1'	'DMN'	0.555836
'ctx-lh-parstriangularis_1'	'DMN'	0.165191
'ctx-lh-pericalcarine_1'	'Visual'	-0.229354
'ctx-lh-postcentral_1'	'Somatomotor'	-0.187665
'ctx-lh-postcentral_2'	'Somatomotor'	-0.12935
'ctx-lh-postcentral_3'	'Somatomotor'	-0.218846
'ctx-lh-posteriorcingulate_1'	'VentralAttention'	-0.178881
'ctx-lh-precentral_1'	'Somatomotor'	-0.221083
'ctx-lh-precentral_2'	'Somatomotor'	-0.101484
'ctx-lh-precentral_3'	'Somatomotor'	-0.145749
'ctx-lh-precentral_4'	'VentralAttention'	-0.249949
'ctx-lh-precuneus_1'	'DMN'	0.203826
'ctx-lh-precuneus_2'	'DMN'	0.164684
'ctx-lh-rostralanteriorcingulate_1'	'DMN'	0.139342
'ctx-lh-rostralmiddlefrontal_1'	'FrontalParietal'	0.38895
'ctx-lh-rostralmiddlefrontal_2'	'FrontalParietal'	0.587894
'ctx-lh-rostralmiddlefrontal_3'	'DMN'	0.440744
'ctx-lh-superiorfrontal_1'	'DMN'	0.0183173
'ctx-lh-superiorfrontal_2'	'DMN'	-0.0148148
'ctx-lh-superiorfrontal_3'	'DMN'	0.1384
'ctx-lh-superiorfrontal_4'	'VentralAttention'	-0.0139277
'ctx-lh-superiorparietal_1'	'DorsalAttention'	-0.127335
'ctx-lh-superiorparietal_2'	'DorsalAttention'	-0.0639832
'ctx-lh-superiorparietal_3'	'Visual'	0.024578
'ctx-lh-superiortemporal_1'	'Somatomotor'	-0.0491745
'ctx-lh-superiortemporal_2'	'DMN'	-0.0608962
'ctx-lh-supramarginal_1'	'VentralAttention'	0.0142973
'ctx-lh-supramarginal_2'	'FrontalParietal'	0.088211
'ctx-lh-frontalpole_1'	'Limbic'	-0.212709
'ctx-lh-temporalpole_1'	'Limbic'	-0.324511
'ctx-lh-transversetemporal_1'	'Somatomotor'	0.203053
'ctx-lh-insula_1'	'Somatomotor'	-0.0468347
'ctx-lh-insula_2'	'VentralAttention'	-0.0201083
'ctx-rh-bankssts_1'	'Somatomotor'	-0.149487
'ctx-rh-caudalanteriorcingulate_1'	'VentralAttention'	-0.0330059
'ctx-rh-caudalmiddlefrontal_1'	'FrontalParietal'	0.216518
'ctx-rh-cuneus_1'	'Visual'	0.00912624
'ctx-rh-entorhinal_1'	'Limbic'	na
'ctx-rh-fusiform_1'	'Visual'	0.179973
'ctx-rh-fusiform_2'	'Limbic'	0.216966
'ctx-rh-inferiorparietal_1'	'FrontalParietal'	-0.0221376
'ctx-rh-inferiorparietal_2'	'DMN'	0.533908
'ctx-rh-inferiorparietal_3'	'Visual'	0.145069
'ctx-rh-inferiortemporal_1'	'Limbic'	0.288542
'ctx-rh-inferiortemporal_2'	'DorsalAttention'	0.325875
'ctx-rh-isthmuscingulate_1'	'DMN'	-0.285447
'ctx-rh-lateraloccipital_1'	'Visual'	-0.290642
'ctx-rh-lateraloccipital_2'	'Visual'	-0.143834
'ctx-rh-lateraloccipital_3'	'Visual'	0.0801063
'ctx-rh-lateralorbitofrontal_1'	'Limbic'	0.0252558
'ctx-rh-lateralorbitofrontal_2'	'Limbic'	0.230202
'ctx-rh-lingual_1'	'Visual'	0.261045
'ctx-rh-lingual_2'	'Visual'	-0.170251
'ctx-rh-medialorbitofrontal_1'	'DMN'	0.015433
'ctx-rh-medialorbitofrontal_2'	'Limbic'	0.00292297
'ctx-rh-middletemporal_1'	'DMN'	0.0526965
'ctx-rh-middletemporal_2'	'DMN'	0.203196
'ctx-rh-parahippocampal_1'	'Visual'	na
'ctx-rh-paracentral_1'	'Somatomotor'	-0.268056
'ctx-rh-parsopercularis_1'	'VentralAttention'	0.0120648
'ctx-rh-parsorbitalis_1'	'DMN'	0.652227
'ctx-rh-parstriangularis_1'	'VentralAttention'	0.338681
'ctx-rh-pericalcarine_1'	'Visual'	-0.0464607
'ctx-rh-postcentral_1'	'Somatomotor'	-0.22395
'ctx-rh-postcentral_2'	'Somatomotor'	-0.165026
'ctx-rh-posteriorcingulate_1'	'VentralAttention'	-0.12357
'ctx-rh-precentral_1'	'VentralAttention'	-0.167567
'ctx-rh-precentral_2'	'Somatomotor'	-0.183484
'ctx-rh-precentral_3'	'Somatomotor'	-0.131519
'ctx-rh-precuneus_1'	'DMN'	0.149033
'ctx-rh-precuneus_2'	'DorsalAttention'	-0.127417
'ctx-rh-rostralanteriorcingulate_1'	'DMN'	0.357133
'ctx-rh-rostralmiddlefrontal_1'	'FrontalParietal'	0.395982
'ctx-rh-rostralmiddlefrontal_2'	'FrontalParietal'	0.401454
'ctx-rh-superiorfrontal_1'	'DMN'	-0.0102818
'ctx-rh-superiorfrontal_2'	'DMN'	0.0151913
'ctx-rh-superiorfrontal_3'	'VentralAttention'	-0.00692319
'ctx-rh-superiorfrontal_4'	'VentralAttention'	0.059294
'ctx-rh-superiorparietal_1'	'DorsalAttention'	-0.07373
'ctx-rh-superiorparietal_2'	'DorsalAttention'	-0.109994
'ctx-rh-superiorparietal_3'	'Visual'	0.534168
'ctx-rh-superiortemporal_1'	'Somatomotor'	-0.00715186
'ctx-rh-superiortemporal_2'	'DMN'	-0.12505
'ctx-rh-supramarginal_1'	'DorsalAttention'	-0.021428
'ctx-rh-supramarginal_2'	'VentralAttention'	-0.023401
'ctx-rh-frontalpole_1'	'Limbic'	-0.296094
'ctx-rh-temporalpole_1'	'Limbic'	-0.376772
'ctx-rh-transversetemporal_1'	'Somatomotor'	0.300442
'ctx-rh-insula_1'	'Somatomotor'	0.0550118
'ctx-rh-insula_2'	'VentralAttention'	0.143989

## Sheet: Figure 3a-f
regions	rsn	gene expression	-log10(p)
ctx-lh-bankssts_1	DMN	0.0310269	3.39794
ctx-lh-caudalanteriorcingulate_1	VAN	-0.185144	0
ctx-lh-caudalmiddlefrontal_1	DMN	0.0819927	0
ctx-lh-cuneus_1	VN	-0.0832761	0
ctx-lh-entorhinal_1	LN	0.0257341	0
ctx-lh-fusiform_1	VN	0.0301963	0
ctx-lh-fusiform_2	LN	0.183981	0
ctx-lh-inferiorparietal_1	DAN	0.024895	0
ctx-lh-inferiorparietal_2	DMN	0.0153493	0
ctx-lh-inferiortemporal_1	LN	0.0853234	0
ctx-lh-inferiortemporal_2	DAN	0.0624542	0
ctx-lh-isthmuscingulate_1	DMN	-0.158033	0
ctx-lh-lateraloccipital_1	VN	-0.0165247	0
ctx-lh-lateraloccipital_2	VN	0.0636379	0
ctx-lh-lateralorbitofrontal_1	DMN	0.127049	4
ctx-lh-lateralorbitofrontal_2	LN	0.156619	4
ctx-lh-lingual_1	VN	-0.176373	0
ctx-lh-lingual_2	VN	-0.225257	-1.85387
ctx-lh-medialorbitofrontal_1	LN	0.249564	4
ctx-lh-middletemporal_1	DMN	0.0548932	0
ctx-lh-middletemporal_2	DMN	0.0355426	0
ctx-lh-parahippocampal_1	DMN	0.233179	2.35655
ctx-lh-paracentral_1	SMN	-0.136843	-4
ctx-lh-parsopercularis_1	VAN	-0.0445158	0
ctx-lh-parsorbitalis_1	DMN	0.144113	4
ctx-lh-parstriangularis_1	DMN	0.0108999	0
ctx-lh-pericalcarine_1	VN	-0.145899	0
ctx-lh-postcentral_1	SMN	-0.381682	-3.69897
ctx-lh-postcentral_2	SMN	-0.18169	-4
ctx-lh-postcentral_3	SMN	-0.151041	-4
ctx-lh-posteriorcingulate_1	VAN	-0.0760422	0
ctx-lh-precentral_1	SMN	-0.338071	-3.69897
ctx-lh-precentral_2	SMN	-0.335364	-4
ctx-lh-precentral_3	SMN	-0.102529	0
ctx-lh-precentral_4	VAN	0.138621	0
ctx-lh-precuneus_1	DMN	0.074323	0
ctx-lh-precuneus_2	DMN	0.0431969	0
ctx-lh-rostralanteriorcingulate_1	DMN	0.0343134	0
ctx-lh-rostralmiddlefrontal_1	FPN	-0.0420954	4
ctx-lh-rostralmiddlefrontal_2	FPN	0.0740246	0
ctx-lh-rostralmiddlefrontal_3	DMN	0.194506	4
ctx-lh-superiorfrontal_1	DMN	0.224796	2.14267
ctx-lh-superiorfrontal_2	DMN	0.0631755	0
ctx-lh-superiorfrontal_3	DMN	0.155053	0
ctx-lh-superiorfrontal_4	VAN	0.0447802	0
ctx-lh-superiorparietal_1	DAN	-0.252706	-3.69897
ctx-lh-superiorparietal_2	DAN	0.119281	0
ctx-lh-superiorparietal_3	VN	0.0732476	0
ctx-lh-superiortemporal_1	SMN	-0.0865805	0
ctx-lh-superiortemporal_2	DMN	0.0481062	0
ctx-lh-supramarginal_1	VAN	-0.0716808	0
ctx-lh-supramarginal_2	FPN	0.00497511	0
ctx-lh-frontalpole_1	LN	-0.150777	0
ctx-lh-temporalpole_1	LN	-0.133546	0
ctx-lh-transversetemporal_1	SMN	-0.130399	0
ctx-lh-insula_1	SMN	0.00101908	0
ctx-lh-insula_2	VAN	0.210702	0

## Sheet: Figure 3h
regions	functional network	gene expression
		human	chimpanzee	macaquqe
A1C	SMN	0.0095066	0.0791531	0.0581761
DFC	VAN	0.263842	0.0698187	-0.0457163
IPC	VAN	0.241636	-0.0323632	0.0951606
ITC	LN	0.213512	0.349658	0.0482742
M1C	SMN	-0.0754416	-0.228559	-0.104421
MFC	DMN	0.142039	0.210134	0.176073
OFC	DMN	0.227163	0.0900583	0.193109
S1C	SMN	-0.00206992	-0.210794	-0.0662392
STC	DMN	0.283821	0.113111	0.0580612
V1C	VN	0.0130845	-0.0552924	-0.0703749
VFC	FPN	0.165814	0.0373516	0.048891

## Sheet: Figure 5
regions	gene expression (adjusted)	disorder involvement (adjusted)
ctx-lh-bankssts_1	0.101884	-0.618046
ctx-lh-caudalanteriorcingulate_1	-0.107209	1.24605
ctx-lh-caudalmiddlefrontal_1	-0.00391057	-0.684243
ctx-lh-cuneus_1	-0.0183225	-0.611762
ctx-lh-entorhinal_1	0.102332	-0.0286687
ctx-lh-fusiform_1	0.0099851	-0.197115
ctx-lh-fusiform_2	0.122345	0.298763
ctx-lh-inferiorparietal_1	-0.0231718	-0.510482
ctx-lh-inferiorparietal_2	-0.117947	-0.319145
ctx-lh-inferiortemporal_1	0.0633182	-0.318649
ctx-lh-inferiortemporal_2	0.00378668	0.226293
ctx-lh-isthmuscingulate_1	-0.0725302	-0.842007
ctx-lh-lateraloccipital_1	0.0132017	-0.693986
ctx-lh-lateraloccipital_2	7.78006e-05	-0.180516
ctx-lh-lateralorbitofrontal_1	0.143305	0.374126
ctx-lh-lateralorbitofrontal_2	0.180474	-0.125391
ctx-lh-lingual_1	-0.136894	-0.947759
ctx-lh-lingual_2	-0.15727	-0.900355
ctx-lh-medialorbitofrontal_1	0.250097	1.09859
ctx-lh-middletemporal_1	0.0643967	-0.321851
ctx-lh-middletemporal_2	-0.0322905	0.107544
ctx-lh-parahippocampal_1	0.310952	1.95687
ctx-lh-paracentral_1	-0.108519	-0.606942
ctx-lh-parsopercularis_1	-0.0614653	0.655424
ctx-lh-parsorbitalis_1	0.212002	0.584332
ctx-lh-parstriangularis_1	0.045095	1.00416
ctx-lh-pericalcarine_1	-0.0627776	-0.936529
ctx-lh-postcentral_1	-0.289982	-0.472727
ctx-lh-postcentral_2	-0.136503	-0.681776
ctx-lh-postcentral_3	-0.184723	-0.247275
ctx-lh-posteriorcingulate_1	-0.0438042	0.382718
ctx-lh-precentral_1	-0.280718	-0.402994
ctx-lh-precentral_2	-0.304854	-0.247776
ctx-lh-precentral_3	-0.051829	0.0764668
ctx-lh-precentral_4	0.0938486	0.35568
ctx-lh-precuneus_1	0.112465	-0.335228
ctx-lh-precuneus_2	-0.0116543	-0.270007
ctx-lh-rostralanteriorcingulate_1	0.10641	1.683
ctx-lh-rostralmiddlefrontal_1	-0.083867	0.829974
ctx-lh-rostralmiddlefrontal_2	0.0413208	0.426233
ctx-lh-rostralmiddlefrontal_3	0.179873	-0.228521
ctx-lh-superiorfrontal_1	0.18247	0.806594
ctx-lh-superiorfrontal_2	0.0304064	0.481369
ctx-lh-superiorfrontal_3	0.138364	-0.228821
ctx-lh-superiorfrontal_4	-0.0359694	-0.135687
ctx-lh-superiorparietal_1	-0.209672	-0.533774
ctx-lh-superiorparietal_2	0.120793	-0.679343
ctx-lh-superiorparietal_3	0.0689538	-0.78945
ctx-lh-superiortemporal_1	-0.0682376	0.772309
ctx-lh-superiortemporal_2	-0.115199	0.258303
ctx-lh-supramarginal_1	-0.0404865	0.608098
ctx-lh-supramarginal_2	-0.0997159	-0.00968217
ctx-lh-frontalpole_1	-0.0329826	-0.574619
ctx-lh-temporalpole_1	-0.0829766	-0.934888
ctx-lh-transversetemporal_1	-0.0256191	0.529817
ctx-lh-insula_1	0.0391609	0.0352129
ctx-lh-insula_2	0.263783	1.0083

## Sheet: Supplementary Figure 1
regions	functional network	gene expression	expansion
ctx-lh-bankssts_1	DMN	0.01493	-0.170774
ctx-lh-caudalanteriorcingulate_1	VAN	-0.0351575	-0.111751
ctx-lh-caudalmiddlefrontal_1	DMN	0.0796529	0.196713
ctx-lh-cuneus_1	VN	0.0456735	-0.298001
ctx-lh-entorhinal_1	LN	0.0252243	na
ctx-lh-fusiform_1	VN	-0.013018	0.157451
ctx-lh-fusiform_2	LN	0.0264428	0.0897869
ctx-lh-inferiorparietal_1	DAN	0.00603796	0.0844828
ctx-lh-inferiorparietal_2	DMN	-0.00625822	0.00849161
ctx-lh-inferiortemporal_1	LN	-0.014763	0.257134
ctx-lh-inferiortemporal_2	DAN	-0.00253621	0.310559
ctx-lh-isthmuscingulate_1	DMN	-0.13573	-0.257425
ctx-lh-lateraloccipital_1	VN	0.0540056	-0.119486
ctx-lh-lateraloccipital_2	VN	0.0477425	-0.0157959
ctx-lh-lateralorbitofrontal_1	DMN	0.0552149	0.10561
ctx-lh-lateralorbitofrontal_2	LN	0.0832908	0.238763
ctx-lh-lingual_1	VN	-0.0488048	0.273885
ctx-lh-lingual_2	VN	-0.120934	-0.137086
ctx-lh-medialorbitofrontal_1	LN	0.109835	-0.0755222
ctx-lh-middletemporal_1	DMN	0.0189891	0.0420233
ctx-lh-middletemporal_2	DMN	-0.00592327	0.290109
ctx-lh-parahippocampal_1	DMN	0.0989175	na
ctx-lh-paracentral_1	SMN	-0.0552047	-0.230328
ctx-lh-parsopercularis_1	VAN	-0.0813646	-0.0298905
ctx-lh-parsorbitalis_1	DMN	0.0669064	0.555836
ctx-lh-parstriangularis_1	DMN	-0.0708054	0.165191
ctx-lh-pericalcarine_1	VN	0.00594393	-0.229354
ctx-lh-postcentral_1	SMN	-0.1761	-0.187665
ctx-lh-postcentral_2	SMN	-0.0707398	-0.12935
ctx-lh-postcentral_3	SMN	-0.0594293	-0.218846
ctx-lh-posteriorcingulate_1	VAN	-0.0640064	-0.178881
ctx-lh-precentral_1	SMN	-0.167877	-0.221083
ctx-lh-precentral_2	SMN	-0.134066	-0.101484
ctx-lh-precentral_3	SMN	-0.085922	-0.145749
ctx-lh-precentral_4	VAN	0.0738611	-0.249949
ctx-lh-precuneus_1	DMN	0.054183	0.203826
ctx-lh-precuneus_2	DMN	0.0406279	0.164684
ctx-lh-rostralanteriorcingulate_1	DMN	-0.0185384	0.139342
ctx-lh-rostralmiddlefrontal_1	FPN	-0.0542725	0.38895
ctx-lh-rostralmiddlefrontal_2	FPN	0.0516779	0.587894
ctx-lh-rostralmiddlefrontal_3	DMN	0.082195	0.440744
ctx-lh-superiorfrontal_1	DMN	0.0980699	0.0183173
ctx-lh-superiorfrontal_2	DMN	0.0891394	-0.0148148
ctx-lh-superiorfrontal_3	DMN	0.085375	0.1384
ctx-lh-superiorfrontal_4	VAN	0.000512347	-0.0139277
ctx-lh-superiorparietal_1	DAN	-0.146506	-0.127335
ctx-lh-superiorparietal_2	DAN	0.0732276	-0.0639832
ctx-lh-superiorparietal_3	VN	0.0507429	0.024578
ctx-lh-superiortemporal_1	SMN	-0.070724	-0.0491745
ctx-lh-superiortemporal_2	DMN	-0.021546	-0.0608962
ctx-lh-supramarginal_1	VAN	0.0194383	0.0142973
ctx-lh-supramarginal_2	FPN	-0.0532578	0.088211
ctx-lh-frontalpole_1	LN	-0.00330671	-0.212709
ctx-lh-temporalpole_1	LN	-0.11148	-0.324511
ctx-lh-transversetemporal_1	SMN	-0.0428095	0.203053
ctx-lh-insula_1	SMN	0.0981482	-0.0468347
ctx-lh-insula_2	VAN	0.122296	-0.0201083

## Sheet: Supplementary Figure 2
regions	HAR-nonBRAIN gene expression
ctx-lh-bankssts_1	0.00977547
ctx-lh-caudalanteriorcingulate_1	0.0128706
ctx-lh-caudalmiddlefrontal_1	0.0789036
ctx-lh-cuneus_1	0.0869652
ctx-lh-entorhinal_1	0.0250611
ctx-lh-fusiform_1	-0.0268559
ctx-lh-fusiform_2	-0.0240035
ctx-lh-inferiorparietal_1	-3.56218e-07
ctx-lh-inferiorparietal_2	-0.0131773
ctx-lh-inferiortemporal_1	-0.0468123
ctx-lh-inferiortemporal_2	-0.0233472
ctx-lh-isthmuscingulate_1	-0.128588
ctx-lh-lateraloccipital_1	0.0765905
ctx-lh-lateraloccipital_2	0.0426525
ctx-lh-lateralorbitofrontal_1	0.0322123
ctx-lh-lateralorbitofrontal_2	0.0598099
ctx-lh-lingual_1	-0.00795539
ctx-lh-lingual_2	-0.0875287
ctx-lh-medialorbitofrontal_1	0.0650921
ctx-lh-middletemporal_1	0.00749207
ctx-lh-middletemporal_2	-0.0192013
ctx-lh-parahippocampal_1	0.0559247
ctx-lh-paracentral_1	-0.0290627
ctx-lh-parsopercularis_1	-0.0931642
ctx-lh-parsorbitalis_1	0.0421836
ctx-lh-parstriangularis_1	-0.0969687
ctx-lh-pericalcarine_1	0.0545665
ctx-lh-postcentral_1	-0.110269
ctx-lh-postcentral_2	-0.0352117
ctx-lh-postcentral_3	-0.0300938
ctx-lh-posteriorcingulate_1	-0.0601523
ctx-lh-precentral_1	-0.113378
ctx-lh-precentral_2	-0.0696073
ctx-lh-precentral_3	-0.0806043
ctx-lh-precentral_4	0.0531239
ctx-lh-precuneus_1	0.0477339
ctx-lh-precuneus_2	0.0398053
ctx-lh-rostralanteriorcingulate_1	-0.0354624
ctx-lh-rostralmiddlefrontal_1	-0.0581718
ctx-lh-rostralmiddlefrontal_2	0.0445221
ctx-lh-rostralmiddlefrontal_3	0.0462311
ctx-lh-superiorfrontal_1	0.0574901
ctx-lh-superiorfrontal_2	0.0974535
ctx-lh-superiorfrontal_3	0.063063
ctx-lh-superiorfrontal_4	-0.0136629
ctx-lh-superiorparietal_1	-0.112499
ctx-lh-superiorparietal_2	0.0584807
ctx-lh-superiorparietal_3	0.0435365
ctx-lh-superiortemporal_1	-0.0656464
ctx-lh-superiortemporal_2	-0.0438497
ctx-lh-supramarginal_1	0.0486161
ctx-lh-supramarginal_2	-0.0719049
ctx-lh-frontalpole_1	0.0439156
ctx-lh-temporalpole_1	-0.104414
ctx-lh-transversetemporal_1	-0.0147621
ctx-lh-insula_1	0.129251
ctx-lh-insula_2	0.0939873

## Sheet: Supplementary Figure 4
Effect size (x axis)	Brain volume ratio (y axis)
0.4826	0.3658
0.6295	0.3538
0.5518	0.3533
0.0779	0.3392
0.8332	0.3789
0.2234	0.3506

## Sheet: Supplementary Figure 14
regions	rsn	normalized expansion	HAR-BRAIN gene expression
ctx-lh-FA	Somatomotor	-0.15598	-0.220988
ctx-lh-FB	DMN	0.03404	0.0243076
ctx-lh-FBA	VentralAttention	-0.170049	0.0273132
ctx-lh-FC	DMN	0.239158	0.00724501
ctx-lh-FCBm	VentralAttention	-0.0181351	-0.0188233
ctx-lh-FDdelta	FrontalParietal	0.798637	0.157248
ctx-lh-FDL	DMN	0.216983	0.0317345
ctx-lh-FDm	DMN	0.221401	0.126443
ctx-lh-FDp	DMN	0.170733	0.024761
ctx-lh-FE	DMN	0.0522637	0.159932
ctx-lh-FF	DMN	0.27302	0.118767
ctx-lh-FG	Limbic	-0.121946	0.175711
ctx-lh-FH	Limbic	0.03041	0.139121
ctx-lh-FL	Limbic	-0.135849	-0.191554
ctx-lh-H	Limbic	-0.195042	0.143367
ctx-lh-IA	VentralAttention	0.013686	0.237351
ctx-lh-IB	VentralAttention	-0.00488787	-0.078042
ctx-lh-LA	VentralAttention	0.110773	-0.13319
ctx-lh-LC1	DMN	-0.184893	-0.029996
ctx-lh-LC2	DMN	-0.0118723	-0.0674763
ctx-lh-LE	DMN	na	0.361825
ctx-lh-OA	Visual	-0.0418736	-0.0934331
ctx-lh-OB	Visual	-0.0307206	-0.215318
ctx-lh-OC	Visual	-0.143447	-0.182667
ctx-lh-PB	Somatomotor	-0.220913	-0.154238
ctx-lh-PC	Somatomotor	-0.156404	-0.162461
ctx-lh-PEm	DorsalAttention	-0.120712	-0.0440751
ctx-lh-PEp	DorsalAttention	0.268003	-0.00242515
ctx-lh-PF	FrontalParietal	0.0543853	0.00804419
ctx-lh-PFD	Somatomotor	-0.1545	-0.126163
ctx-lh-PG	DMN	0.173532	-0.0333025
ctx-lh-PH	Visual	0.074861	-0.00238718
ctx-lh-TA	Somatomotor	-0.0655115	0.0455822
ctx-lh-TB	Somatomotor	0.0199917	-0.123189
ctx-lh-TE1	DMN	0.0813678	0.002764
ctx-lh-TE2	Limbic	0.342568	0.0173603
ctx-lh-TF	Limbic	0.3029	0.161906
ctx-lh-TG	Limbic	-0.085201	0.0724605
ctx-rh-FA	Somatomotor	-0.158957
ctx-rh-FB	FrontalParietal	-0.0196489
ctx-rh-FBA	VentralAttention	-0.0554299
ctx-rh-FC	FrontalParietal	0.228365
ctx-rh-FCBm	VentralAttention	0.0473018
ctx-rh-FDdelta	FrontalParietal	0.484197
ctx-rh-FDL	DMN	0.321273
ctx-rh-FDm	DMN	0.213348
ctx-rh-FDp	FrontalParietal	0.209411
ctx-rh-FE	Limbic	0.0412564
ctx-rh-FF	Limbic	0.261988
ctx-rh-FG	Limbic	0.130319
ctx-rh-FH	Limbic	0.177117
ctx-rh-FL	Limbic	-0.182575
ctx-rh-H	Limbic	-0.195161
ctx-rh-IA	VentralAttention	0.201405
ctx-rh-IB	VentralAttention	0.068308
ctx-rh-LA	VentralAttention	0.201957
ctx-rh-LC1	DMN	-0.0315342
ctx-rh-LC2	DMN	-0.00630485
ctx-rh-LE	Visual	na
ctx-rh-OA	Visual	-0.0561005
ctx-rh-OB	Visual	0.112547
ctx-rh-OC	Visual	-0.102547
ctx-rh-PB	Somatomotor	-0.217788
ctx-rh-PC	Somatomotor	-0.139092
ctx-rh-PEm	DorsalAttention	-0.138239
ctx-rh-PEp	DorsalAttention	0.23215
ctx-rh-PF	VentralAttention	0.047933
ctx-rh-PFD	Somatomotor	-0.174444
ctx-rh-PG	DMN	0.250572
ctx-rh-PH	Visual	0.0568761
ctx-rh-TA	Somatomotor	-0.100319
ctx-rh-TB	Somatomotor	0.0603341
ctx-rh-TE1	DMN	0.0483249
ctx-rh-TE2	Limbic	0.418043
ctx-rh-TF	Visual	0.360759
ctx-rh-TG	Limbic	-0.134217
